# Supplementary material for: Eyes ahead: a scoping review of technologies enabling humanoid robots to follow human gaze
Source: Front Robot AI. 2026 Jan 16;12:1723527. doi: 10.3389/frobt.2025.1723527 (PMC12856928; doi:10.3389/frobt.2025.1723527)
Supplement: Supplementary file 1 [file Table1.xlsx]

## Sheet: First Screening
Publication Year	Author	Title	ISSN	DOI	Abstract	exclusion_reason		Exclusion reasion	number of publications
1994	DENNETT, DC	THE PRACTICAL REQUIREMENTS FOR MAKING A CONSCIOUS ROBOT	1364-503X	10.1098/rsta.1994.0118	Arguments about whether a robot could ever be conscious have been conducted up to now in the factually impoverished arena of what is 'possible in principle' A team at MIT, of which I am a part, is now embarking on a longterm project to design and build a humanoid robot, Cog, whose cognitive talents will include speech, eye-coordinated manipulation of objects, and a host of self-protective, self-r…	No technical implementation		a) participants with neurological disorders were involved	144
1995	J. Wakitani; T. Maruyama; T. Morita; T. Uchiyama; A. Mochizuki	Wrist-mounted laser rangefinder		10.1109/IROS.1995.525910	The authors developed a small, lightweight rangefinder system which can be mounted on the wrist of a robot. Ranging takes place using a binary-coded projection method based on the principle of triangulation. The head of the range finger comprises a multi-slit projector with an infrared semiconductor laser, a nematic-cholesteric phase-transition (NCPT) liquid crystal shutter, and a small CCD camer…	other (no gaze following in HRI)		b) no embodied humanoid robot was used	41
1995	J. L. Crowley; M. Mesrabi; F. Chaumette	Comparison of kinematic and visual servoing for fixation		10.1109/IROS.1995.525817	This paper describes experiments in estimation and control of the fixation point with a 10 degree of freedom head-neck-body system. A system has been constructed which uses standard kinematic techniques to estimate the fixation point. Two approaches have been investigated to control the fixation point: 3D kinematic estimation and 2D visual servoing. Kinematics is shown to be efficient provided th…	other (no gaze following in HRI)		Brain imaging in HRI (EEG, fMRI)	33
1995	F. W. DePiero; R. L. Kress	Design of a structured light sensor for in situ calibration		10.1109/IROS.1995.525845	This paper highlights a ranging sensor that can be calibrated at standoffs of 1 to 3 feet with a depth of field of /spl ap/1 ft. Tests at a 16" standoff have produced a 0.004 inch standard deviation in height measurement errors. The data density and field of view are programmable. The sensor is positioned robotically, allowing it to provide accurate, shed-range measurements prior to manipulation …	Robot (eye-)design		c) medical context (e.g. surgical robots)	102
1995	M. Inaba; F. Kanehiro; S. Kagami; H. Inoue	Two-armed bipedal robot that can walk, roll over and stand up		10.1109/IROS.1995.525899	Focusing attention on flexibility and intelligent reactivity in the real world, it is more important to build, not a robot that won't fall down, but a robot that can get up if it does fall down. This paper presents research on a two-armed bipedal robot, an apelike robot, which can perform biped walking, rolling over and standing up. The robot consists of a head, two arms, and two legs. The contro…	Robot (eye-)design		d) industrial context (e.g. robotic arms)	193
1995	M. Tarokh	Fast path planning for robot manipulators by formation-posture decomposition		10.1109/IROS.1995.526151	Fast path planning is achieved by a special representation of the robot and a two-phase path planning procedure. The representation consists of defining sets of body formations and arm postures whose number depends on complexity of the environment and the required resolution of path planning. In the off-line planning phase, the defined formations and postures are generated, and a 2D collision tab…	d) industrial context (e.g. robotic arms)		e) Wizard of Oz (robot remotely controlled by humans)	5
1995	P. Jasiobedzki	Detecting driveable floor regions		10.1109/IROS.1995.525806	Autonomous mobile robots require at least some three dimensional information to navigate in complex and partially unknown environments. Usually it is sufficient to find obstacles in the direction of the planned motion or unobstructed floor space. The distance at which the obstacle detection or floor reconstruction is carried out, determines how far ahead the robot can plan its actions. Covering l…	d) industrial context (e.g. robotic arms)		f) publication not in English or German	1
1995	J. Riekki; Y. Kuniyoshi	Architecture for vision-based purposive behaviors		10.1109/IROS.1995.525779	In this paper we describe an extended behavior-based architecture capable of executing purposive tasks. The key to this capability is a novel mechanism for sharing data between behaviors. Simple processing elements called markers ground task related data on sensor data flow and communicate it to the behaviors. A control system based on the architecture controls a mobile robot to help other robots…	other (no gaze following in HRI)		Human following robot gaze	34
1995	B. Nilsson; A. Wernersson	Active uncertainty reduction during gripping using range cameras-dual control		10.1109/IROS.1995.526249	This paper is on sensor based control for guiding a robot to correct gripping of objects having a large position uncertainty. An eye-in-hand mounted range camera is considered. A probabilistic problem formulation based on the requested posture at gripping and corresponding tolerances is presented. The problem is solved approximately using dynamic programming for a 1-degree-of-freedom manipulator.…	other (no gaze following in HRI)		Insufficient data/ off-topic	38
1996	T. Watanabe; M. Okubo; T. Kuroda	Analysis of entrainment in face-to-face interaction using heart rate variability		10.1109/ROMAN.1996.568786	The entrainment between talkers in face-to-face interaction plays an important role in the smooth exchange of information. In this paper, the physiological signal entrainment in face-to-face interaction was analyzed on the basis of heart rate and its variability as indices, based on the previous known fact that alteration of cardiac rhythm has been used as an indicator of the emotional state. The…	other (no gaze following in HRI)		No gaze/head and object tracking	26
1996	F. Hara; H. Kobayashi	A face robot able to recognize and produce facial expression		10.1109/IROS.1996.569026	We are attempting to introduce a 3-dimensional realistic human-like animate face robot to interactive communication modality. The face robot can recognize human facial expressions as well as produce realistic facial expressions. For the face robot to communicate interactively, we propose a new concept of "Active Human Interface"; and we investigate the performance of real-time recognition of faci…	Robot (eye-)design		No technical implementation	53
1997	T. Bergener; P. Dahm	A framework for dynamic man-machine interaction implemented on an autonomous mobile robot		10.1109/ISIE.1997.651733	In the field of advanced service robotics it is of major importance to design man-machine interfaces that are fast and robust enough to cope with fuzzy and rapid human gesture. This paper describes our implementation of a complex interactive behavior on our multi-degree-of-freedom robot Arnold. The desired behavior is to position Arnold in front of a person and reach for the human hand, making us…	d) industrial context (e.g. robotic arms)		other (no gaze following in HRI)	1068
1997	Rougeaux, S.; Kuniyoshi, Y.	Robust real-time tracking on an active vision head			Achieving the first step of a framework for human-robot interaction, we have designed a binocular tracking system which uses disparity and velocity information for the detection and pursuit of moving objects in cluttered environments without a-priori knowledge of the target shape or texture. The implemented system robustly tracks in real-time deformable objects such as human hands and faces, taki…	other (no gaze following in HRI)		Robot (eye-)design	178
1997	Bergener, Thomas; Dahm, Percy	Framework for dynamic man-machine interaction implemented on an autonomous mobile robot			In the field of advanced service robotics it is of major importance to design man-machine interfaces that are fast and robust enough to cope with fuzzy and rapid human gesture. This paper describes our implementation of a complex interactive behavior on our multi-degree-of-freedom robot Arnold. The desired behavior is to position Arnold in front of a person and reach for the human hand, making us…	d) industrial context (e.g. robotic arms)		Robot gaze studies/ Eyetracking in HRI	130
1997	Morita, T.; Sugano, S.	Safety Materials and Control of Human-Cooperative Robots		10.20965/jrm.1997.p0033	This paper discusses the design theory of a human-cooperative robot that has the capability of realizing both personal safety and cooperative work. The design parameters discussed in this paper include the safety materials, motion control, collision conditions, and safety standards that are necessary for realizing the symbiosis of robots with humans. To be concrete, the paper describes the modeli…	d) industrial context (e.g. robotic arms)		Screen full-text	114
1998	A. Takanishi; S. Hirano; K. Sato	Development of an anthropomorphic head-eye system for a humanoid robot-realization of human-like head-eye motion using eyelids adjusting to brightness		10.1109/ROBOT.1998.677285	In this study the authors have been developing anthropomorphic head-eye robots, in order to elucidate the human vision system from an engineering point of view, and to develop a new human-friendly communication system. We developed an anthropomorphic head-eye robot "WE-3R" (Waseda Eye No.3 Refined) as a human-friendly head-eye subsystem of a humanoid robot "Hadaly-2". WE-3R has eyelids as hardwar…	Robot (eye-)design		VR/AR	173
1998	S. Charoenseang; A. Srikaew; D. M. Wilkes; K. Kawamura	Integrating visual feedback and force feedback in 3-D collision avoidance for a dual-arm humanoid robot		10.1109/ICSMC.1998.726536	This paper presents a simple but effective method for integrating sensors and actuators in both real and virtual environments using an interactive simulator over the Internet. Our research explores the combination of visual feedback and force feedback to enhance our 3D collision avoidance approach for a dual-arm humanoid robot. The robot control server uses 3D vision-based position estimates of o…	other (no gaze following in HRI)		Gesamtergebnis	2333
1998	J. Yamaguchi; S. Inoue; D. Nishino; A. Takanishi	Development of a bipedal humanoid robot having antagonistic driven joints and three DOF trunk		10.1109/IROS.1998.724603	The authors proposed the construction of a bipedal humanoid robot that has a head system with visual sensors, two hand-arm systems, 3-DOF trunk and antagonistic driven joints using the nonlinear spring mechanism, on the basis of WL-13. And we really designed and built it. In addition, as the first step to realize the dynamic cooperative motion of limbs and 3-DOF trunk, the authors developed the c…	Robot (eye-)design
1999	Y. Matsumoto; A. Zelinsky	Real-time face tracking system for human-robot interaction		10.1109/ICSMC.1999.825369	When a person instructs operations of a robot, or performs a cooperative task with a robot, it is necessary to inform the robot of the person's intention and attention. Since the motion of a person's face and the direction of the gaze is deeply related with person's intention and attention, detection of such motions can be utilized as a natural way of communication in human-robot interaction. We …	b) no embodied humanoid robot was used
1999	Y. Horiguchi; T. Sawaragi	Human-robot collaboration within a virtual space using behavioral task morphologies		10.1109/ICSMC.1999.814186	We attempt to apply task morphologies, or the properties of commonly shared invariant task structures, between the human operator and the machine autonomies to the design of a VR-based mobile robot teleoperation system. To establish a mapping between their task structures, we analyze their continuous task performance and segment them into some qualitatively different phases using adaptive resonan…	VR/AR
1999	Y. Matsumoto; A. Zelinsky	Real-time stereo face tracking system for visual human interfaces		10.1109/RATFG.1999.799227	When a person instructs operations to a robot, or performs a cooperative task with a robot, it is necessary to inform the robot of the person's intention and attention. Since the motion of a person's face and the direction of the gaze is deeply related with person's intention and attention, detection of such motions can be utilized as a natural way of communication in human-robot interaction. In …	Robot gaze studies/ Eyetracking in HRI
1999	C. Breazeal; B. Scassellati	How to build robots that make friends and influence people		10.1109/IROS.1999.812787	In order to interact socially with a human, a robot must convey intentionality, that is, the human must believe that the robot has beliefs, desires, and intentions. We have constructed a robot which exploits natural human social tendencies to convey intentionality through motor actions and facial expressions. We present results on the integration of perception, attention, motivation, behavior, an…	other (no gaze following in HRI)
1999	T. Sawaragi; Y. Horiguchi	Analysis of task morphologies for networking behavioral skills via virtual reality		10.1109/ENABL.1999.805202	We present a method for detecting invariant task structures that are commonly shared by the two different actors (i.e., a human performer and a mobile robot), who have different perception-acting capabilities. We call such a property of having common structures as morphology of task structures, and we discuss how this property functions well for the design of a mobile robot teleoperation system v…	VR/AR
1999	Matsumoto, Yoshio; Zelinsky, Alexander	Real-time face tracking system for human-robot interaction			When a person instructs operations to a robot, or performs a cooperative task with a robot, it is necessary to inform the robot of the person's intention and attention. Since the motion of a person's face and the direction of the gaze is deeply related with person's intention and attention, detection of such motions can be utilized as a natural way of communication in human-robot interaction. In …	other (no gaze following in HRI)
1999	Becker, M; Kefalea, E; Maël, E; Von Der Malsburg, C; Pagel, M; Triesch, J; Vorbrüggen, JC; Würtz, RP; Zadel, S	GripSee: A gesture-controlled robot for object perception and manipulation	0929-5593	10.1023/A:1008839628783	We have designed a research platform for a perceptually guided robot, which also serves as a demonstrator for a coming generation of service robots. In order to operate semi-autonomously, these require a capacity for learning about their environment and tasks, and will have to interact directly with their human operators. Thus, they must be supplied with skills in the fields of human-computer int…	other (no gaze following in HRI)
2000	Y. Horiguchi; T. Sawaragi; G. Akashi	Naturalistic human-robot collaboration based upon mixed-initiative interactions in teleoperating environment		10.1109/ICSMC.2000.885960	The paper presents a method for the design of a robot teleoperation system based upon mixed-initiative interactions to realize the naturalistic collaboration between a human operator and a mobile robot with its autonomy. First, we analyze a robot-teleoperating environment and classify its parameters into the four different classes of information after A. Kirlik's (1998) Generalized Lens Model fra…	VR/AR
2000	R. Jarvis	Interactive hand/eye coordination between a human and a humanoid-a proposal		10.1109/IROS.2000.895223	This research concerns the development of a binocular computer vision system for a robotic humanoid using interactive hand/eye coordination as a focus for skills teaching and capability demonstrations. The humanoid form aids natural transference of sophisticated human skills of perception, spatial reasoning, sensor guided manipulation and person-to-person communications (eye contact, body languag…	other (no gaze following in HRI)
2000	Hun-ok Lim; Y. Yamamoto; A. Takanishi	Control to realize human-like walking of a biped humanoid robot		10.1109/ICSMC.2000.886509	The paper describes the balance control of biped locomotion systems. A biped humanoid robot is modeled and studied focusing on the realization of human-like walking. Firstly, the smooth motion of its lower limbs is characterized in terms of a set of walking variables. Secondly, to cancel moments produced by the motion of the lower limbs, the motion of its trunk and waist is derived by an iteratio…	other (no gaze following in HRI)
2000	G. Cheng; Y. Kuniyoshi	Complex continuous meaningful humanoid interaction: a multi sensory-cue based approach		10.1109/ROBOT.2000.846360	Human interaction involves a number of factors. One key and noticeable factor is the mass perceptual problem. Humans are equipped with a large number of receptors, equipped for seeing, hearing and touching, to name just a few. These stimuli bombard us continuously, often not on a singular basis. Typically multiple stimuli are activated at once, and in responding to these stimuli, variations of re…	other (no gaze following in HRI)
2000	C. Breazeal; A. Edsinger; P. Fitzpatrick; B. Scassellati; P. Varchavskaia	Social constraints on animate vision	2374-9423	10.1109/5254.867910	The challenge of interacting with humans constrains how robots appear, move, perceive and behave. The authors present a visual-motor system that negotiates between these constraints to facilitate robot functionality in a social environment.	other (no gaze following in HRI)
2000	C. G. Atkeson; J. G. Hale; F. Pollick; M. Riley; S. Kotosaka; S. Schaul; T. Shibata; G. Tevatia; A. Ude; S. Vijayakumar; E. Kawato; M. Kawato	Using humanoid robots to study human behavior	2374-9423	10.1109/5254.867912	Our understanding of human behavior advances as our humanoid robotics work progresses-and vice versa. This team's work focuses on trajectory formation and planning, learning from demonstration, oculomotor control and interactive behaviors. They are programming robotic behavior based on how we humans "program" behavior in-or train-each other.	other (no gaze following in HRI)
2000	H. Kitano; H. G. Okuno; K. Nakadai; T. Sabisch; T. Matsui	Design and architecture of SIG the humanoid: an experimental platform for integrated perception in RoboCup humanoid challenge		10.1109/IROS.2000.894602	In this paper, we report an initial design of humanoid head platform for RoboCup humanoid challenge. While many researches in RoboCup humanoid challenge naturally focus on walking and running behaviors, we focus on perception and high-level behavior issues using an upper-torso humanoid. We have designed a head/neck part of the humanoid with aesthetically designed appearance, and various processin…	other (no gaze following in HRI)
2000	Kumar, Rajesh; Berkelman, Peter; Gupta, Puneet; Barnes, Aaron; Jensen, Patrick S.; Whitcomb, Louis L.; Taylor, Russell H.	Preliminary experiments in cooperative human/robot force control for robot assisted microsurgical manipulation			This paper reports preliminary experiments with a new robot system designed to cooperatively extend a human's ability to perform fine manipulation tasks requiring human judgement, sensory integration and hand-eye coordination. A recently completed steady-hand robot is reported. A stable force control law is reviewed. Preliminary experiments validate theoretical predictions of stable one-dimension…	c) medical context (e.g. surgical robots)
2000	Imai, M.; Ono, T.; Ishiguro, H.; Anzai, Y.	Attention expression mechanism for utterance generation			This paper proposes an attention expression mechanism for a robot to generate utterances spontaneously. The robot must direct the attention of a person to the same real world information as the robot for the person to interpret an utterance from the robot. The attention expression mechanism exposes the robot's focus of attention by turning its head towards the target of attention. In particular, …	other (no gaze following in HRI)
2001	C. Theis; I. Iossifidis; A. Steinhage	Image processing methods for interactive robot control		10.1109/ROMAN.2001.981941	In this paper we describe a straight forward technique for tracking a human hand based on images acquired by an active stereo camera system. We demonstrate the implementation of this method on an anthropomorphic assistance robot as part of a multi-modal man-machine interaction system: detecting the hand-position, the robot can interprete a human pointing gesture as the specification of a target o…	other (no gaze following in HRI)
2001	Yilu Zhang; Juyang Weng	Grounded auditory development by a developmental robot		10.1109/IJCNN.2001.939507	A developmental robot is one that learns and practices autonomously in the real physical world by interacting with the environment through sensors and effecters, probably under human supervision. The study of developmental robots is motivated by the autonomous developmental process of higher animals and humans from infancy to adulthood. Our goal is to enable a robot to learn autonomously from rea…	other (no gaze following in HRI)
2001	H. Noborio; K. Morishige	A comparative study of Cartesian and configuration space for manipulating a 3-D task		10.1109/ROMAN.2001.981923	Dual views of Cartesian and configuration space are proposed for helping a human operator in a teleoperation system with transmission delays. We evaluate which view of Cartesian or configuration space is better for selecting an adequate path until a destination. This comparison was tried in our previous work but is not enough because a 2D manipulator with almost two-degrees-of-freedom was selecte…	other (no gaze following in HRI)
2001	M. Fujita; R. Hasegawa; C. G. Tsuyoshi Takagi; J. Yokono; H. Shimomura	An autonomous robot that eats information via interaction with humans and environments		10.1109/ROMAN.2001.981934	We describe a behavior control architecture, EGO, for autonomous robots, by which robot behaviours are selected to keep internal variables in proper ranges. The EGO is based on ethological study, so that both external stimuli and internal variables cause its behavior selection. In addition, introducing "remaining information" to one of the internal variables, we can develop "information eating" b…	other (no gaze following in HRI)
2001	H. Kozima; E. Vatikiotis-Bateson	Communicative criteria for processing time/space-varying information		10.1109/ROMAN.2001.981933	Describes our on-going project for investigating the communicative criteria for human-robot face-to-face communication like that with animated or robotic talking-heads. We assume that people recover linguistic and affective meaning not from static or nearly static configurations such as still pictures or short sound segments, but in the temporal and spatial patterns of the visible and/or audible …	other (no gaze following in HRI)
2001	Ude, A.; Shibata, T.; Atkeson, C.G.	Real-time visual system for interaction with a humanoid robot		10.1016/S0921-8890(01)00153-1	In this paper, we describe a new real-time visual system that enables a humanoid robot to learn from and interact with humans. The core of the visual system is a probabilistic tracker that uses shape and color information to find relevant objects in the scene. Multiscale representations, windowing and masking are employed to accelerate the data processing. The perception system is directly couple…	Screen full-text
2001	Yano, H.; Fujiwara, Y.; Maekawa, S.; Kozima, H.; Yoshimoto, J.	Research on communication mechanism of embodied interaction			We launch an investigation of communication mechanism of embodied interaction in Kehannna Human Info-Communications Research Center. We conduct our investigation in the following three fields, physiology, cognition, and behavior. In the physiological field, we extract the motion of each finger, extension and flexion, from electromyogram data by independent component analysis. We apply separation …	other (no gaze following in HRI)
2002	J. Ido; K. Takemura; Y. Matsumoto; T. Ogasawara	Robotic receptionist ASKA : a research platform for human-robot interaction		10.1109/ROMAN.2002.1045640	Intelligent robots will make a chance for us to use a computer in our daily life. We implemented a humanoid robot, ASKA, in our university reception desk for the computerized university guidance. This paper describes the hardware and software system of ASKA. ASKA can detect a user in front of the reception desk using a stereo camera system attached to the head, and recognize the user's question u…	Robot (eye-)design
2002	R. Atienza; A. Zelinsky	Active gaze tracking for human-robot interaction		10.1109/ICMI.2002.1167004	In our effort to make human-robot interfaces more user-friendly, we built an active gaze tracking system that can measure a person's gaze direction in real-time. Gaze normally tells which object in his/her surrounding a person is interested in. Therefore, it can be used as a medium for human-robot interaction like instructing a robot arm to pick a certain object a user is looking at. We discuss h…	Robot gaze studies/ Eyetracking in HRI
2002	M. Xie	A developmental principle for robotic hand-eye coordination skill		10.1109/DEVLRN.2002.1011811	Hand-eye coordination is an important skill that a person performs effortlessly. It is a typical scenario that links perception to action in an iterative manner because human vision is not quantitative. Therefore, it's an interesting topic to develop a computational principle that imitates humanlike hand-eye coordination. This paper presents a developmental framework to address the first issue of…	other (no gaze following in HRI)
2002	Inbo Shim; Joongsun Yoon	A robotic cane based on interactive technology		10.1109/IECON.2002.1185322	A human-friendly interactive system, based on the harmonious symbiotic coexistence of humans and robots, is explored. A new paradigm of technology, interactive technology, is investigated to seek such an overall interaction through Korperlichkeit (corporeality or embodiment). Based on this interactive technology paradigm, a robotic cane is proposed for blind or visually impaired travelers to navi…	other (no gaze following in HRI)
2002	P. Dario; C. Laschi; A. Menciassi; E. Guglielmelli; M. C. Carrozza; S. Micera	Design and development of a neurorobotic human-like 'guinea pig'		10.1109/IEMBS.2002.1053314	Robotics technology is mature enough to provide helpful tools in the study of biological systems. The recent advances of humanoid robotics led to achievements in the development of human-like body parts and whole bodies, as well as of perceptual systems and schemes for behavior planning and learning. For this reason, a step further can be envisaged in the application of human-like robots as 'guin…	Robot (eye-)design
2002	I. Fasel; G. O. Deak; J. Triesch; J. Movellan	Combining embodied models and empirical research for understanding the development of shared attention		10.1109/DEVLRN.2002.1011724	The capacity for shared attention is a cornerstone of human social intelligence. We propose that the development of shared attention depends on a proper interaction of motivational biases and contingency learning mechanisms operating in an appropriately structured environment. Atypical contingency learning leads to deficits in shared attention as seen in children with autism. To test this theory,…	b) no embodied humanoid robot was used
2002	T. Yamamoto; Y. Kuniyoshi	Stability and controllability in a rising motion: a global dynamics approach		10.1109/IRDS.2002.1041639	A novel concept for controlling a humanoid robot, global dynamics, is investigated by motion capture experiments. This concept generalises human/humanoid body motion as successive transitions of "envelopes", where body dynamics is exploited and high level control input is adopted only at the "nodes", where the body is unstable and control input is necessary. Dynamical rising is chosen for our exp…	other (no gaze following in HRI)
2002	J. R. Movellan; J. S. Watson	The development of gaze following as a Bayesian systems identification problem		10.1109/DEVLRN.2002.1011728	We propose a view of gaze following in which infants act as Bayesian learners actively attempting to identify the operating characteristics of the systems with which they interact. We present results of an experiment in which 28 infants (average age 10 months) interacted for a 3 minute period with a non-humanoid robot. For half the infants the robot simulated contingency structure typically produ…	Human following robot gaze
2002	H. D. Burkhard; D. Duhaut; M. Fujita; P. Lima; R. Murphy; R. Rojas	The road to RoboCup 2050	1558-223X	10.1109/MRA.2002.1019488	The ultimate goal of the RoboCup initiative is stated as follows: by mid-21st century, a team of fully autonomous humanoid robot soccer players shall win the soccer game, comply with the official rule of the FIFA, against the winner of the most recent World Cup. The authors consider this goal from the perspective of how close we are to it and what has to be done to reach it.	Insufficient data/ off-topic
2002	A. Matsikis; T. Zoumpoulidis; F. H. Broicher; K. . -F. Kraiss	Learning object-specific vision-based manipulation in virtual environments		10.1109/ROMAN.2002.1045623	In this paper a method for learning object-specific vision-based manipulation is described. The proposed approach uses a virtual environment containing models of the objects and the manipulator with an eye-in-hand camera to simplify and automate the training procedure. An object with a form that requires a unique final gripper position and orientation was used to train and test the implemented al…	VR/AR
2002	Shi, Z.; Xu, W.; Wen, X.; Jiang, P.	Distributed hierarchical control system of humanoid robot THBIP-1			This paper introduces the control system of humanoid robot THBIP-1 being developed cooperatively by three departments of Tsinghua University. The THBIP-1 robot with 32 actuated joints has a head, a torso, two arms, two legs and two feet. To realize autonomous and self-contained characteristics, a new distributed hierarchical configuration of control system is proposed. It has been shown that the …	other (no gaze following in HRI)
2002	Magenes, G.; Ramat, S.; Secco, E.	Life-like sensorimotor control: From biological systems to artifacts			Recent years have witnessed the consolidation of a new approach to research into the higher functions performed by the nervous systems. The biological approach, based upon information deriving from fMRI studies, single unit recordings, lesion studies on primates and other branches of scientific research, was recently integrated and complemented with the biomedical engineering and robotics approac…	other (no gaze following in HRI)
2002	Natale, L.; Metta, G.; Sandini, G.	Development of auditory-evoked reflexes: Visuo-acoustic cues integration in a binocular head		10.1016/S0921-8890(02)00174-4	The goal of this paper is to propose a biologically plausible, functional model of the acquisition of visual, acoustic and multi-modal motor responses. Within this context visual and acoustic spatial cues are considered, fused in a coherent percept and eventually employed to control the orienting behavior of a humanoid robot. The rationale of the approach lies in the possibility to test and empir…	other (no gaze following in HRI)
2002	Nisimura, R.; Uchida, T.; Lee, A.; Saruwatari, H.; Shikano, K.; Matsumoto, Y.	ASKA: Receptionist robot with speech dialogue system			Intelligent robots will make a chance for us to use a computer in daily life. We implemented a humanoid robot, ASKA, in our university reception desk for the computerized university guidance. ASKA can recognize a user's question utterance, and answer the user's question by its text-to-speech voice with its hand gesture and head movement. This paper describes the speech related parts of ASKA. ASKA…	Robot (eye-)design
2002	Crandall, J.W.; Goodrich, M.A.	Characterizing efficiency of human robot interaction: A case study of shared-control teleoperation			Human-robot interaction is becoming an increasingly important research area. In this paper, we present a theoretical characterization of interaction efficiency with an eye towards designing a human-robot system with adjustable robot autonomy. In our approach, we analyze how modifying robot control schemes for a given autonomy mode can increase system performance and decrease workload demands on t…	No technical implementation
2003	H. Kozima; C. Nakagawa; H. Yano	Attention coupling as a prerequisite for social interaction		10.1109/ROMAN.2003.1251814	This paper proposes, "attention coupling", that is spatio-temporal coordination of each other's attention, as a prerequisite for human-robot social interaction, where the human interactant attributes mental states to the robot, and possibly vice versa. As a realization of attention coupling we implemented on our robots the capability of eye-contact (mutually looking into each other's eyes) and jo…	Screen full-text
2003	C. L. Sidner; C. Lee	Engagement rules for human-robot collaborative interactions		10.1109/ICSMC.2003.1244506	This paper reports on research on developing the ability for robots to engage with humans in a collaborative conversation for hosting activities. It defines the engagement process in collaborative conversation. The paper then presents the analysis of a study of human-human "look tracking" and discusses rules that allow a robot to track and fail to track humans so that engagement is maintained.	No technical implementation
2003	C. Laschi; H. Miwa; A. Takanishi; E. Guglielmelli; P. Dario	Visuo-motor coordination of a humanoid robot head with human-like vision in face tracking		10.1109/ROBOT.2003.1241601	The application of robots in contact with humans, in services or assistance, implies the realization of effective and acceptable human-robot interaction. In humans, vision plays a significant role in social interaction, like for example in the recognition of faces and expressions, as well as in gesture understanding. Visuo-motor coordination of eye and neck movements in humans presents high perfo…	No gaze/head and object tracking
2003	F. Arai; D. Tachinaba; Myung-Jin Jung; T. Fukuda; Y. Hasegawa	Development of character robots for human-robot mutual communication		10.1109/ROMAN.2003.1251772	This paper describes a robot-head system as a communication device for human robot interaction. Most robotic systems with natural modalities have facial expression functions, since facial expressiveness is regarded as a key component to develop personal attachment along with prosodic expressiveness. Most of the conventional facial robots has adopted Ekman's FACS. However, due to some mechanical c…	Robot (eye-)design
2003	R. Shikata; T. Goto; H. Noborio; H. Ishiguro	Wearable-based evaluation of human-robot interactions in robot path-planning		10.1109/ROBOT.2003.1241879	In robotics, many path-planning algorithms have been proposed but almost all are evaluated only by their path lengths in PC. However, the evaluation is completely independent of a human ability. Recently, a human intends to live with many robots. For this reason, we should experimentally evaluate many kinds of interactions between a human and robots in our living space, which are supervised by ea…	d) industrial context (e.g. robotic arms)
2003	Jian Peng; A. Peters; Xinyu Ao; A. Srikaew	Grasping a waving object for a humanoid robot using a biologically-inspired active vision system		10.1109/ROMAN.2003.1251815	Grasping a waving object is a very useful behavior for a humanoid robot. This paper presents how a humanoid robot performs this behavior utilizing an active vision system. The gaze control of the active vision system is highly inspired by biological systems, and is implemented in four basic behaviors: saccade, smooth pursuit, vergence, and vestibulo-ocular reflex. This gaze control method also si…	Robot gaze studies/ Eyetracking in HRI
2003	A. Ito; S. Hayakawa; K. Motokata; K. Terada	Can we feel a gaze pressure from a robot? Development of an eye-contact robot		10.1109/ROMAN.2003.1251812	We are developing an eye-contact robot, a head robot that can make an eye-contact with humans. The robot can move its head and eyes (gaze directions) freely in pan and tilt directions. Each eye of the robot has two cameras - wide-range and telephoto. With an image from the wide-range camera, it can follow searching objects (such as human faces) in real time. With an image from the telephoto camer…	other (no gaze following in HRI)
2003	Y. Nagai; K. Hosoda; M. Asada	Joint attention emerges through bootstrap learning		10.1109/IROS.2003.1250623	A human-like intelligent robot is expected to have the capability to develop its cognitive functions through experience without a priori knowledge or explicit teaching. In addition, the realization of this kind of robot leads us to understand the developmental mechanisms of human beings. This paper proposes a bootstrap learning model by which a robot acquires the ability of joint attention withou…	Screen full-text
2003	R. Shikata; T. Goto; H. Noborio; H. Ishiguro	A smart path-planning algorithm of multiple mobile robots and its wearable-based evaluation		10.1109/CIRA.2003.1222063	In robotics, many path-planning algorithms have been proposed but almost all are evaluated only in 2-D computer simulations and a few experiments without any human being. Recently, a human lives with many mobile and/or pet robots. Therefore, such a path-planning algorithm, especially, many interactions between a human and robots should be evaluated in our living space. However, a practical test b…	d) industrial context (e.g. robotic arms)
2003	T. Kanda; T. Hirano; D. Eaton; H. Ishiguro	Person identification and interaction of social robots by using wireless tags		10.1109/IROS.2003.1248882	This paper reports a trial of immersing interactive humanoid robots into a real human society, where they are charged with the communication task of foreign language education. For this purpose, we developed interactive humanoid robots equipped with wireless person identification technology for facilitating interaction with multiple persons. We believe that the ability to identify persons allows …	other (no gaze following in HRI)
2003	K. Dautenhahn; I. Werry; T. Salter; R. Boekhorst	Towards adaptive autonomous robots in autism therapy: varieties of interactions		10.1109/CIRA.2003.1222245	This paper reports results deriving from the Aurora project (www.aurora-project.com) where we have pioneered research into the possible use of robots in autism therapy. Autistic children have difficulties in social interaction, communication and fantasy and imagination. As part of the project we run trials where autistic children are playing with a small, non-humanoid mobile robot that can engage…	a) participants with neurological disorders were involved
2003	R. Ikeura; A. Hagiwara; T. Kosha; K. Mizutani	Previous notice method of three dimensional robotic arm motion for suppressing threat to humans		10.1109/ROMAN.2003.1251871	This paper describes previous notice method of three-dimensional robotic arm motion for suppressing threat to human using a device in which LED markers are arranged like a coordinate frame. Firstly, a previous notice method for the three dimensional position of the endpoint of the arm is shown. Secondly, relationship between the dimensional number of the motion and the feeling of the human is inv…	other (no gaze following in HRI)
2003	J. Ido; Y. Myouga; Y. Matsumoto; T. Ogasawara	Interaction of receptionist ASKA using vision and speech information		10.1109/MFI-2003.2003.1232680	Intelligent robots will give us the chance to use a computer in daily life. We implemented a humanoid robot, ASKA, at our university reception desk for computerized university guidance. This paper describes the hardware and software system of ASKA. ASKA can detect a user in front of the reception desk using a stereo camera system attached to the head and can recognize a user's question utterance.…	other (no gaze following in HRI)
2003	S. Fujie; Y. Ejiri; Y. Matsusaka; H. Kikuchi; T. Kobayashi	Recognition of para-linguistic information and its application to spoken dialogue system		10.1109/ASRU.2003.1318446	The human-human interactions in a spoken dialogue seem to use not only linguistic information in the utterances but also some sorts of additional information supporting linguistic information. We call these sorts of additional information "para-linguistic information". In this paper, we present a recognition method of attitudes by prosodic information, and a recognition method of head gestures. I…	other (no gaze following in HRI)
2003	Enokida, S.; Kouno, S.; Kimura, N.; Ejima, T.	KITARO: Kyutech intelligent and tender autonomous robot		10.1109/ROMAN.2003.1251869	The interaction between robots and humans is a research topic which has been given much attention recently. At our laboratory, we have developed an interactive robot that works in a human living space. This robot has been named KJTARO (Kyutech Intelligent and Tender Autonomous Robot). KITARO is designed to collect and understand several types of human information by moving around in a human livin…	Robot (eye-)design
2003	Yamato, J.; Brooks, R.; Shinozawa, K.; Naya, F.	Human-Robot Dynamic Social Interaction			To determine whether a physical robot produces a more direct emotional coupling with human beings than a computer-generated graphical image of a similar robot (agent), we performed interactive experiments comparing human-agent and human-robot interactions. We found that robots were better communication partners with humans under some conditions. At the MIT Artificial Intelligence Laboratory, we t…	other (no gaze following in HRI)
2003	Chen, B.; Meguro, M.; Kaneko, M.	Forming Share Attention between User and Robot Based on Face Posture Estimation		10.1541/ieejeiss.123.1243	In human-robot interaction, the ability to detect and share user's attention is the minimal requirement for an intelligent robot, since it is very important for robot to know human's internal state. Here we present an algorithm, which is based on face posture estimation and the spatiotemporal image processing, to calculate a saliency map in order to form share attention. After the face posture es…	Screen full-text
2003	Riley, M.; Ude, A.; Wade, K.; Atkeson, C.G.	Enabling real-time full-body imitation: A natural way of transferring human movement to humanoids			We seek intuitive, efficient ways to create and direct human-like behaviors for humanoid robots. Here we present a method to enable humanoid robots to acquire movements by imitation. The robot uses 3D vision to perceive the movements of a human teacher, and then estimates the teacher's body postures using a fast full-body inverse kinematics method that incorporates a kinematic model of the teache…	other (no gaze following in HRI)
2003	Ude, A.; Atkeson, C.G.	Online tracking and mimicking of human movements by a humanoid robot		10.1163/156855303321165114	This paper describes a humanoid robot system that can capture and mimic the motion of human body parts in real-time. The underlying vision system is able to automatically detect and track human body parts such as hands and faces in images captured by the robot's eyes. It is based on a probabilistic approach that can detect and track multiple blobs in a 60-Hz stereo image stream on a standard dual…	other (no gaze following in HRI)
2003	Imai, M; Ono, T; Ishiguro, H	Physical relation and expression: Joint attention for human-robot interaction	0278-0046	10.1109/TIE.2003.814769	This paper investigates situated utterance generation in human-robot interaction. In addition, we study the achievement of joint attention because a person must have joint attention. with a robot to identify the object indicated by a situated utterance description generated by the robot. This paper proposes a joint attention mechanism to achieve such joint attention as well as a speech generation…	Human following robot gaze
2003	Schauer, C; Gross, HM	A computational model of early auditory-visual integration			We introduce a computational model of sensor fusion based on the topographic representations of a "two-microphone and one camera" configuration. Our aim is to perform a robust multimodal attention-mechanism in artificial systems. In our approach, we consider neurophysiological findings to discuss the biological plausibility of the coding and extraction of spatial features, but also meet the deman…	other (no gaze following in HRI)
2003	Nagai, Yukie; Hosoda, Koh; Morita, Akio; Asada, Minoru	A constructive model for the development of joint attention	0954-0091, 1360-0494	10.1080/09540090310001655101	This paper presents a constructive model by which a robot acquires the ability of joint attention with a human caregiver based on its embedded mechanisms of visual attention and learning with self-evaluation. The former is to look at a salient object in the robot’s view, and the latter is to learn sensorimotor co-ordination when visual attention has succeeded. Since the success of visual attentio…	Screen full-text
2004	K. Nickel; E. Scemann; R. Stiefelhagen	3D-tracking of head and hands for pointing gesture recognition in a human-robot interaction scenario		10.1109/AFGR.2004.1301593	We present our approach for visual tracking of head, hands and head orientation. Given the images provided by a calibrated stereo-camera, color and disparity information are integrated into a multi-hypotheses tracking framework in order to find the 3D-positions of the respective body parts. Based on the hands' motion, an HMM-based approach is applied to recognize pointing gestures. We show experi…	No gaze/head and object tracking
2004	C. Breazeal; A. Brooks; D. Chilongo; J. Gray; G. Hoffman; C. Kidd; H. Lee; J. Lieberman; A. Lockerd	Working collaboratively with humanoid robots		10.1109/ICHR.2004.1442126	This paper presents an overview of our work towards building humanoid robots that can work alongside people as cooperative teammates. We present our theoretical framework based on a novel combination of joint intention theory and collaborative discourse theory, and demonstrate how it can be applied to allow a human to work cooperatively with a humanoid robot on a joint task using speech, gesture,…	d) industrial context (e.g. robotic arms)
2004	C. Breazeal	Social interactions in HRI: the robot view	1558-2442	10.1109/TSMCC.2004.826268	This paper explores the topic of human-robot interaction (HRI) from the perspective of designing sociable autonomous robots-robots designed to interact with people in a human-like way. There are a growing number of applications for robots that people can engage as capable creatures or as partners rather than tools, yet little is understood about how to best design robots that interact with people…	No technical implementation
2004	K. Hosoda; H. Sumioka; A. Morita; M. Asada	Acquisition of human-robot joint attention through real-time natural interaction		10.1109/IROS.2004.1389844	Joint attention, a process to attend to the object that the other attends to is supposed to be important for human-robot communication as well as for human-human communication. We propose an architecture for acquiring joint attention within a certain time period for realizing natural human-robot interaction. The architecture has two featured modules: a self-organizing map that makes the leaning t…	Screen full-text
2004	Y. Akiwa; T. Ogata; Y. Suga; S. Sugano	Imitation based human-robot interaction - roles of joint attention and motion prediction		10.1109/ROMAN.2004.1374774	Behavior imitation is crucial for the acquisition of intelligence as well as in communication. This paper describes two kinds of experiments of human-robot communication based on behavior imitation. One compared the results obtained when the robot did and did not predict the experimental subject's behaviors by using past datasets, and the other compared the results obtained with and without targe…	No gaze/head and object tracking
2004	B. Robins; K. Dautenhahn; J. Dubowski	Investigating autistic children's attitudes towards strangers with the theatrical robot - a new experimental paradigm in human-robot interaction studies		10.1109/ROMAN.2004.1374821	In this paper, as part of a larger study into the possible use of robots in therapy or education of children with autism, we studied the effects of two different robot appearances on autistic children's behaviour towards the robot. We used a novel experimental paradigm, the theatrical robot, which is discussed in the context of other evaluation methods used in the field of human-robot interaction…	a) participants with neurological disorders were involved
2004	M. Ito; J. Tani	On-line imitative interaction with a humanoid robot using a mirror neuron model		10.1109/ROBOT.2004.1307967	This study presents experiments on the imitative interactions between a small humanoid robot and a user. A mirror neuron model was implemented in a humanoid robot, based on the recurrent neural network model with parametric bias (RNNPB). The experiments showed that after the robot learns multiple cyclic movement patterns as embedded in the RNNPB, it can regenerate each pattern synchronously with …	other (no gaze following in HRI)
2004	M. Shiomi; T. Kanda; N. Miralles; T. Miyashita; I. Fasel; J. Movellan; H. Ishiguro	Face-to-face interactive humanoid robot		10.1109/IROS.2004.1389582	This paper reports progress in the development of a humanoid robot designed for real-time face-to-face interaction with humans. An essential component for face-to-face interaction with humans is being able to find faces, tracking them, and smoothly moving back and forth between gazing to a face and other objects of interest. In this paper we propose a system that integrates peripheral vision and …	Screen full-text
2004	R. Bischoff; A. Kazi	Perspectives on augmented reality based human-robot interaction with industrial robots		10.1109/IROS.2004.1389914	First steps towards reliable augmented reality based human-robot interaction have been explored by the industrial robot manufacturer KUKA within the German cooperative research project MORPHA. Various aspects of augmented reality were analyzed and evaluated with respect to industrial requirements: interaction devices, tracking methods, accuracy, cost etc. As a result of this study, training of, a…	VR/AR
2004	T. Fincannon; L. E. Barnes; R. R. Murphy; D. L. Riddle	Evidence of the need for social intelligence in rescue robots		10.1109/IROS.2004.1389542	This study investigates data collected from operating an Inuktun robot in an urban search and rescue (USAR) confined space training exercise task at Virginia Beach Training Center. Data was collected from coding approximately one hour of video. The video had no sound so all analysis is based on the video feed. Indicators of communication, gestures, physical interactions with the robot, and robot …	d) industrial context (e.g. robotic arms)
2004	Shuyin Li; M. Kleinehagenbrock; J. Fritsch; B. Wrede; G. Sagerer	"BIRON, let me show you something": evaluating the interaction with a robot companion		10.1109/ICSMC.2004.1400761	Current research on the interaction with a robot is driven by the desire to build intuitive and natural interaction schemes. In order for our robot BIRON to behave naturally we integrated an attention system that enables the robot to search for and eventually focus on human communication partners by detecting and tracking persons. Via a natural language interface the user can then interact with B…	other (no gaze following in HRI)
2004	J. F. Cohn; L. I. Reed; Z. Ambadar; Jing Xiao; T. Moriyama	Automatic analysis and recognition of brow actions and head motion in spontaneous facial behavior		10.1109/ICSMC.2004.1398367	Previous efforts in automatic facial expression recognition have been limited to posed facial behavior under well-controlled conditions (e.g., frontal pose and minimal out-of-plane head motion). The CMU/Pitt automated facial image analysis system (AFA) accommodates varied pose, moderate out-of-plane head motion, and occlusion. AFA was tested in video of two-person interviews originally collected …	other (no gaze following in HRI)
2004	A. Ito; S. Hayakawa; T. Terada	Why robots need body for mind communication - an attempt of eye-contact between human and robot		10.1109/ROMAN.2004.1374806	An eye-contact robot, a robot which can establish an eye-contact with humans is being developed. Most researchers agree that an eye-contact is not simply "simultaneously looking at each other's eyes", but a mutual recognition of a shared attention by an intentional agent. Our argument is that an eye-contact is itself a procedure to confirm the partner's intentionality (being an intentional agent)…	Robot gaze studies/ Eyetracking in HRI
2004	C. Breazeal; G. Hoffman; A. Lockerd	Teaching and working with robots as a collaboration				Insufficient data/ off-topic
2004	A. Morita; Y. Yoshikawa; K. Hosoda; M. Asada	Joint attention with strangers based on generalization through joint attention with caregivers		10.1109/IROS.2004.1389997	Joint attention is supposed to be a basis of the competence of communication with others. The authors have been attacking the issue how to learn joint attention only through interactions with caregivers, in other words, without external task evaluation from a viewpoint of a constructivist approach towards both establishing a design principle of communicative robots and understanding the developme…	b) no embodied humanoid robot was used
2004	B. Giesler; T. Salb; P. Steinhaus; R. Dillmann	Using augmented reality to interact with an autonomous mobile platform		10.1109/ROBOT.2004.1307282	To allow users without special knowledge to interact with robots, it is desirable to make interaction methods as intuitive as possible. This goal is in many cases difficult to achieve since data flow from the robot to the human is limited, especially if free locomotion of both the human and the robot are required. Therefore, new communication channels need to be created. We propose the use of an …	VR/AR
2004	D. D. Woods; J. Tittle; M. Feil; A. Roesler	Envisioning human-robot coordination in future operations	1558-2442	10.1109/TSMCC.2004.826272	Developers of autonomous capabilities underestimate the need for coordination with human team members when their automata are deployed into complex operational settings. Automata are brittle as literal minded agents and there is a basic asymmetry in coordinative competencies between people and automata. The new capabilities of robotic systems raise new questions about how to support coordination.…	c) medical context (e.g. surgical robots)
2004	H. Kozima; C. Nakagawa; N. Kawai; D. Kosugi; Y. Yano	A humanoid in company with children		10.1109/ICHR.2004.1442138	We report a case study of the interaction of normal and autistic children with Infanoid, an upper-torso humanoid robot. Infanoid is capable of attentive and emotional interaction with humans through gaze, pointing, facial expressions, and so on. In the observational sessions, each of the children sat in front of Infanoid with his or her mother, gradually got into the loop of interaction spontaneo…	a) participants with neurological disorders were involved
2004	I. Hara; F. Asano; H. Asoh; J. Ogata; N. Ichimura; Y. Kawai; F. Kanehiro; H. Hirukawa; K. Yamamoto	Robust speech interface based on audio and video information fusion for humanoid HRP-2		10.1109/IROS.2004.1389768	For cooperative work of robots and humans in the real world, a communicative function based on speech is indispensable for robots. To realize such a function in a noisy real environment, it is essential that robots be able to extract target speech spoken by humans from a mixture of sounds by their own resources. We have developed a method of detecting and extracting speech events based on the fus…	other (no gaze following in HRI)
2004	Cynthia Breazeal	Grand Challenges of Building Sociable Robots			This chapter contains sections titled: Summary of Key Design Issues, Infrastructure for Socially Situated Learning, Grand Challenge Problems, Reflections and Dreams	Insufficient data/ off-topic
2004	A. Bicchi; G. Tonietti	Fast and "soft-arm" tactics [robot arm design]	1558-223X	10.1109/MRA.2004.1310939	This article considered the problem of designing joint-actuation mechanisms that can allow fast and accurate operation of a robot arm, while guaranteeing a suitably limited level of injury risk. Different approaches to the problem were presented, and a method of performance evaluation was proposed based on minimum-time optimal control with safety constraints. The variable stiffness transmission (…	d) industrial context (e.g. robotic arms)
2004	M. Zinn; O. Khatib; B. Roth; J. K. Salisbury	Playing it safe [human-friendly robots]	1558-223X	10.1109/MRA.2004.1310938	We have presented a new actuation concept for human-friendly robot design, referred to as DM/sup 2/. The new concept of DM/sup 2/ was demonstrated on a two-degree-of-freedom prototype robot arm that we designed and built to validate our approach. The new actuation approach substantially reduces the impact loads associated with uncontrolled manipulator collision by relocating the major source of a…	other (no gaze following in HRI)
2004	C. Schauer; H. . -M. Gross	Design and optimization of Amari neural fields for early auditory-visual integration		10.1109/IJCNN.2004.1381035	We introduce a computational model of sensor fusion based on the topographic representations of a "two-microphone and one camera" configuration. Our aim is to perform a robust multimodal attention-mechanism in artificial systems. In our approach, we consider neurophysiological findings to discuss the biological plausibility of the coding and extraction of spatial features, but also meet the deman…	Robot (eye-)design
2004	Sidner, C.L.; Kidd, C.D.; Lee, C.; Lesh, N.	Where to look: A study of human-robot engagement			This paper reports on a study of human subjects with a robot designed to mimic human conversational gaze behavior in collaborative conversation. The robot and the human subject together performed a demonstration of an invention created at our laboratory; the demonstration lasted 3 to 3.5 minutes. We briefly discuss the robot architecture and then focus the paper on a study of the effects of the r…	Robot gaze studies/ Eyetracking in HRI
2004	Burke, J.L.; Murphy, R.R.	Human-robot interaction in USAR technical search: Two heads are better than one			Effective human-robot interaction in Urban Search and Rescue robotics currently requires a minimum 2:1 human-to-robot ratio. The demands are not just physical (though the task at present is facilitated by having a second person assist with physical robot operations); cognitive challenges are presented by the key-hole effect, teleproprioception and telekinesthesis. In studies with 2:1 robot teams,…	d) industrial context (e.g. robotic arms)
2004	Aryananda, L.; Weber, J.	MERTZ: A quest for a robust and scalable active vision humanoid head robot			We present the design and construction of MERTZ, an active-vision humanoid head robot, with the immediate goal of having the robot runs continuously for many hours a day without supervision at various locations. We address how the lack of robustness and reliability lead to limitations and scalability issues in research robotic platforms. We propose to attend to these issues in parallel with the c…	Robot (eye-)design
2004	Song, K.-T.; Chen, W.-J.	Face recognition and tracking for human-robot interaction			This paper presents a design and experimental study of human-robot interaction via face recognition and image tracking. A new architecture is proposed for fast face recognition of family members. In the proposed system, each family member has his/her own RBF neural networks. Each neural network is only responsible for recognizing its trained member. Consequently, the database is small and the pro…	other (no gaze following in HRI)
2004	van Breemen, A.J.N.	Animation engine for believable interactive user-interface robots			The iCat is an interactive and believable user-interface robot that performs the role of a "family companion" in home environments. To build this robot, we developed an animation engine that makes it possible to combine multiple interactive robot behaviors with believable robot animations. In order to do this, we build three special software components: 1) animation channels to control the execut…	other (no gaze following in HRI)
2004	Kamashima, M.; Kanda, T.; Imai, M.; Ono, T.; Sakamoto, D.; Ishiguro, H.; Anzai, Y.	Embodied cooperative behaviors by an autonomous humanoid robot			Previous research works in robotics and cognitive science have reported that humans utilize embodied cooperative behaviors in communication, such as nodding in response to another's it utterance and looking at a certain object in a certain direction as others look or point at. We have developed a humanoid robot that utilizes such an embodied cooperative behavior for natural communication in a rou…	other (no gaze following in HRI)
2004	Bandera, J.P.; Molina-Tanco, L.; Marfil, R.; Sandoval, F.	A model-based humanoid perception system for real-time human motion imitation			This paper presents real-time human motion analysis based on hierarchical tracking and inverse kinematics. Our goal is to implement a mechanism of human-machine interaction that permits a robot to learn from human gestures, and, as a first stage, we have developed a computer-vision based human upper-body motion analysis system. This application requires to develop a real-time human motion capturi…	other (no gaze following in HRI)
2004	Kuzuoka, H.; Yamazaki, K.; Yamazaki, A.; Kosaka, J.; Suga, Y.; Heath, C.	Dual ecologies of robot as communication media: Thoughts on coordinating orientations and projectability			The aim of our study is to investigate systems for supporting remote instruction via a mobile robot. In the real world, instructions are typically given through words and body orientations such as head movements, which make it possible to project others' actions. Projectability is an important resource in organizing multiple actions among multiple participants in co-ordination with one another. I…	other (no gaze following in HRI)
2004	Nonaka, S.; Inoue, K.; Arai, T.; Mae, Y.	Evaluation of human sense of security for coexisting robots using virtual reality evaluation of pick and place motion of humanoid robots			When robots coexisting with humans are designed, it is important to evaluate the influence of the shape and size of the robots and their motions on human sense of security. For this purpose, an evaluation system of human sense of security for coexisting robots using virtual reality is discussed. Virtual robots are visually presented to a human subject through a head mounted display; the subject a…	VR/AR
2004	Ogata, T.; Sugano, S.; Tani, J.	Open-end human robot interaction from the dynamical systems perspective: Mutual adaptation and incremental learning		10.1007/978-3-540-24677-0_45	This paper describes interactive learning between human subjects and robot using the dynamical systems approach. Our research concentrated on the navigation system of a humanoid robot and human subjects whose eyes were covered. We used the recurrent neural network (RNN) for the robot control. We used a "consolidation-learning algorithm" as a model of hippocampus in brain. In this method, the RNN …	other (no gaze following in HRI)
2004	Zhao, T.; Tan, D.; Zhao, M.; Wu, Z.; Liu, H.	Development of a waist mechanism with function of varying the joint stiffness for mobile humanoid robot		10.3901/jme.2004.07.132	The mobile humanoid robot is designed for studying humanoid robot technology. It has human-like upper body configuration of a head, two arms, a waist, a trunk and a mobile platform. The waist of humanoid robot plays an important role on the kinematics and dynamics property of the whole body. Problems of the humanoid robot waist is described, a flexible waist that could vary the joint stiffness is…	other (no gaze following in HRI)
2004	Fukuda, T; Jung, MJ; Nakashima, M; Arai, F; Hasegawa, Y	Facial expressive robotic head system for human-robot communication and its application in home environment	0018-9219	10.1109/JPROC.2004.835355	This paper describes a robotic-heod system as a multimodal communication device for human-robot interaction, and the system's potential application in home environments. Most robotic Systems,for natural user interaction have facial expressions, since facial expressiveness is regarded as a key component to developing personal attachment along with prosodic expressiveness. In the first part of the …	Robot (eye-)design
2005	L. Molina-Tanco; J. P. Bandera; R. Marfil; F. Sandoval	Real-time human motion analysis for human-robot interaction		10.1109/IROS.2005.1545240	This paper introduces a novel real-time human motion analysis system based on hierarchical tracking and inverse kinematics. This work constitutes a first step towards our goal of implementing a mechanism of human-machine interaction that allows a robot to provide feedback to a teacher in an imitation learning framework. In particular, we have developed a computer-vision based, upper-body motion a…	other (no gaze following in HRI)
2005	Y. Nagai	The Role of Motion Information in Learning Human-Robot Joint Attention		10.1109/ROBOT.2005.1570418	To realize natural human-robot interactions and investigate the developmental mechanism of human communication, an effective approach is to construct models by which a robot imitates cognitive functions of humans. Focusing on the knowledge that humans utilize motion information of others’ action, this paper presents a learning model that enables a robot to acquire the ability to establish joint a…	Screen full-text
2005	C. Breazeal; C. D. Kidd; A. L. Thomaz; G. Hoffman; M. Berlin	Effects of nonverbal communication on efficiency and robustness in human-robot teamwork		10.1109/IROS.2005.1545011	Nonverbal communication plays an important role in coordinating teammates' actions for collaborative activities. In this paper, we explore the impact of non-verbal social cues and behavior on task performance by a human-robot team. We report our results from an experiment where naive human subjects guide a robot to perform a physical task using speech and gesture. Both self-report via questionnai…	other (no gaze following in HRI)
2005	S. Woods; K. Dautenhahn; C. Kaouri	Is someone watching me? - consideration of social facilitation effects in human-robot interaction experiments		10.1109/CIRA.2005.1554254	This discussion paper considers the implications of the psychological phenomena of social facilitation effects for human-robot interaction (HRI) studies. Research studies in HRI have significantly increased over the past few years. Such studies investigate, for example, robot appearance and behaviour, and the responses of subjects to robots. However, the possible effects of the experimental conte…	other (no gaze following in HRI)
2005	T. Minato; M. Shimada; S. Itakura; Kang Lee; H. Ishiguro	Does Gaze Reveal the Human Likeness of an Android?		10.1109/DEVLRN.2005.1490953	The development of androids that closely resemble human beings enables as to investigate many phenomena related to human interaction that could not otherwise be investigated with mechanical-looking robots. This is because more humanlike devices are in a better position to elicit the kinds of responses that people direct toward each other. In particular, we cannot ignore the role of appearance in …	other (no gaze following in HRI)
2005	A. P. Shon; D. B. Grimes; C. L. Baker; M. W. Hoffman; Shengli Zhou; R. P. N. Rao	Probabilistic Gaze Imitation and Saliency Learning in a Robotic Head		10.1109/ROBOT.2005.1570548	Imitation is a powerful mechanism for transferring knowledge from an instructor to a naïve observer, one that is deeply contingent on a state of shared attention between these two agents. In this paper we present Bayesian algorithms that implement the core of an imitation learning framework. We use gaze imitation, coupled with task-dependent saliency learning, to build a state of shared attention…	Screen full-text
2005	K. Berns; T. Braum	Design concept of a human-like robot head		10.1109/ICHR.2005.1573541	For humanoid robots able to assist humans in their daily life, the capability for adequate interaction with human operators is a key feature. If one considers that more than 60% of human communication is conducted non-verbally (by using facial expressions and gestures), an important research topic is how interfaces for this non-verbal communication can be developed. To achieve this goal, several …	Robot (eye-)design
2005	K. Terada; A. Oba; A. Ito	3D Human Head Tracking using Hypothesized Polygon Model		10.1109/ICSMC.2005.1571342	Vision based analysis of human action is a fundamental issue for a robot to interact intelligently with a human. We present a technique for 3D human head tracking using stereo camera. We apply the particle filter algorithm to the problem of head tracking in a sequence of depth map received from a stereo camera. Posterior distribution of human head pose is represented by a set of hypothesized poly…	other (no gaze following in HRI)
2005	Tae-Yong Choi; Joon-Yong Lee; Jun-ho Shin; Ju-Jang Lee	Modeling of the emotional model with friendship for familiarity of robot		10.1109/IROS.2005.1545342	This paper deals with the emotional model of the software-robot. The software-robot requires several capabilities such as sensing, perceiving, acting, communicating, surviving and so on. There are already many studies about the emotional model like KISMET, AIBO. Though many emotional models are implemented, their human response architectures are invariant as time passes. Conventional emotional mo…	other (no gaze following in HRI)
2005	E. Mumolo; M. Nolich; E. Menegatti	A genetic-fuzzy algorithm for the articulatory imitation of facial movements during vocalization of a humanoid robot		10.1109/ICHR.2005.1573606	In human heads there is a strong structural linkage between vocal tract and facial behavior during speech. For a robotic talking head to have a human-like behavior, this linkage should be emulated. One way to do that is to compute an estimate of the articulatory features which produce a given utterance and then to transform them into facial animation. We present a computational model of human voc…	other (no gaze following in HRI)
2005	A. Arita; K. Hiraki; T. Kanda; H. Ishiguro	Six-month-old infants' expectations for interactive-humanoid robots		10.1109/DEVLRN.2005.1490962	Summary form only given. As technology advances, many human-like robots are being developed. These humanoid robots should be classified as inanimate objects; however, they share many properties with human beings. This raises the question of how infants classify them. Developmental psychology has addressed the issue of how infants come to characterize humans as agents having mental states that is …	other (no gaze following in HRI)
2005	A. L. Thomaz; M. Berlin; C. Breazeal	An embodied computational model of social referencing		10.1109/ROMAN.2005.1513844	Social referencing is the tendency to use the emotional reaction of another to help form one's own affective appraisal of a novel situation, which is then used to guide subsequent behavior. It is an important form of emotional communication and is a developmental milestone for human infants in their ability to learn about their environment through social means. In this paper, we present a biologi…	other (no gaze following in HRI)
2005	K. Itoh; H. Miwa; M. Matsumoto; M. Zecca; H. Takanobu; S. Roccella; M. C. Carrozza; P. Dario; A. Takanishi	Behavior model of humanoid robots based on operant conditioning		10.1109/ICHR.2005.1573571	Personal robots, which are expected to become popular in the near future, are required to be active in work and community life alongside humans. Therefore, we have been developing new mechanisms and functions in order to realize natural bilateral interaction by expressing emotions, behaviors and personality in a human-like manner. We have proposed a mental model with emotion, mood, personality an…	other (no gaze following in HRI)
2005	Do Hyoung Kim; Hui Sung Lee; Myung Jin Chung	Biologically inspired models and hardware for emotive facial expressions		10.1109/ROMAN.2005.1513858	Socially intelligent robots are no longer an interesting topic of science fiction. In the robotics community, there is a growing interest in building personal robots, or in building robots that share the same workspace with humans. Natural interaction between humans and robots is therefore essential. To interact socially with humans, a robot must be able to do more than simply gather information …	other (no gaze following in HRI)
2005	K. Nishii; T. Takubo; K. Inoue; T. Arai	Marionette system for operating and displaying whole-body motion: evaluation of tele-manipulation using Marionette device		10.1109/ROMAN.2005.1513839	It is difficult to generate whole-body motion of a multi-joint robot and to observe its condition, since its structure is complicated. We propose Marionette system to provide an intuitive teleoperation system. Marionette system employs a small robot which is similar form to a target robot as an operating/displaying device. The device provides the operational feeling like handling a marionette, so…	other (no gaze following in HRI)
2005	K. Itoh; H. Miwa; Y. Nukariya; M. Zecca; H. Takanobu; P. Dario; A. Takanishi	New memory model for humanoid robots - introduction of co-associative memory using mutually coupled chaotic neural networks		10.1109/IJCNN.2005.1556367	Personal robots, which are expected to become popular in the future, are required to be active in joint work and community life with humans. Therefore, we have been developing new mechanisms and functions for a humanoid robot that has the ability to express emotions and to communicate with humans in a human-like manner. In 2004, we introduced the "Behavior Model" and "Consciousness Model" to the …	other (no gaze following in HRI)
2005	M. A. Diftler; R. O. Ambrose; S. M. Goza; K. S. Tyree; E. L. Huber	Robonaut Mobile Autonomy: Initial Experiments		10.1109/ROBOT.2005.1570315	A mobile version of the NASA/DARPA Robonaut humanoid recently completed initial autonomy trials working directly with humans in cluttered environments. This compact robot combines the upper body of the Robonaut system with a Segway ™ Robotic Mobility Platform yielding a dexterous, maneuverable humanoid ideal for interacting with human co-workers in a range of environments. This system uses stereo…	d) industrial context (e.g. robotic arms)
2005	H. Prendinger; C. Ma; J. Mori; M. Ishizuka	Does non-verbal behavior of an embodied agent matter?		10.1109/AMT.2005.1505416	This paper reflects on some of our research on embodied agents from the viewpoint of non-verbal behavior. In previous studies we aimed to investigate the utility of embodied interface agent by applying novel evaluation methods. One study tracks bio-signals in order to evaluate the impact of affective agent behavior on the stress level of users. In another study, users' eye movements were recorded…	other (no gaze following in HRI)
2005	C. Breazeal; D. Buchsbaum; J. Gray; D. Gatenby; B. Blumberg	Learning From and About Others: Towards Using Imitation to Bootstrap the Social Understanding of Others by Robots	1064-5462	10.1162/1064546053278955	We want to build robots capable of rich social interactions with humans, including natural communication and cooperation. This work explores how imitation as a social learning and teaching process may be applied to building socially intelligent robots, and summarizes our progress toward building a robot capable of learning how to imitate facial expressions from simple imitative games played with …	other (no gaze following in HRI)
2005	A. Stoica; D. Keymeulen; A. Csaszar; Q. Gan; T. Hidalgo; J. Moore; J. Newton; S. Sandoval; J. Xu	Humanoids for lunar and planetary surface operations		10.1109/ICSMC.2005.1571549	This paper presents a vision of humanoid robots as human's key partners in future space exploration, in particular for construction, maintenance/repair and operation of lunar/planetary habitats, bases and settlements. It integrates this vision with the recent plans for human and robotic exploration, aligning a set of milestones for operational capability of humanoids with the schedule for the nex…	d) industrial context (e.g. robotic arms)
2005	E. Rocon; A. F. Ruiz; J. L. Pons; J. M. Belda-Lois; J. J. Sanchez-Lacuesta	Rehabilitation Robotics: a Wearable Exo-Skeleton for Tremor Assessment and Suppression		10.1109/ROBOT.2005.1570451	There is a need for wearable powered upper limb exoskeletons able to apply forces to the upper limb for use by people with disabilities and/or limb weakness or injury. The robotic exoskeleton called WOTAS (Wearable Orthosis for Tremor Assessment and Suppression) presented in this paper will provide a means of testing non-grounded control strategies in order to help these people. For instance, bio…	c) medical context (e.g. surgical robots)
2005	Boekhorst, R.T.; Walters, M.L.; Koay, K.L.; Dautenhahn, K.; Nehaniv, C.L.	A study of a single robot interacting with groups of children in a rotation game scenario			We tested the hypothesis that children are more attentive to a robot if the robot appears to be interested in the children. In addition, we investigated if and how the quality and quantity of a child's attentive behaviour varies with the distance to the robot, reflecting the notion of "social spaces". Hereto, 16 groups of up to 10 children each were engaged in a play scenario in which they had to…	other (no gaze following in HRI)
2005	Park, I.-W.; Kim, J.-Y.; Lee, J.; Oh, J.-H.	Mechanical design of humanoid robot platform KHR-3 (KAIST humanoid robot - 3: HUBO)		10.1109/ICHR.2005.1573587	KHR-1 has been developed on the purpose of research about biped walking. It has 21 DOF without hands and head, which has 12 DOF in legs, 1 DOF in torso, and 8 DOF in arms. The objective of KHR-2 (41 DOF) was to develop the humanoid which can walk on the living-floor with human-like appearance and movement. KHR-3 has the purpose that it has more human-like features, movements and human-friendly ch…	Robot (eye-)design
2005	Gurbuz, S.; Shimizu, T.; Cheng, G.	Real-time stereo facial feature tracking: Mimicking human mouth movement on a humanoid robot head		10.1109/ICHR.2005.1573594	In this paper, we describe a novel real-time stereo facial feature tracking algorithm in presence of geometry and illumination changes. The algorithm is applied to real-time humanhumanoid interactions. First, facial feature tracking algorithm locates the facial landmarks such as eyes with the left camera. Then, matching the between the eye pattern on stereo images, the horopter of the head locati…	other (no gaze following in HRI)
2005	Torres-Jara, E.	Obrero: A platform for sensitive manipulation		10.1109/ICHR.2005.1573588	We are interested in developing sensitive manipulation for humanoid robots: manipulation that is as much about perception as action and is intrinsically responsive to the properties of the object being manipulated; manipulation that does not rely on vision as the main sensor but as a complement. As a first step to achieve sensitive manipulation we have built Obrero, a robotic platform that addres…	other (no gaze following in HRI)
2005	Nagai, Y.	Joint attention development in infant-like robot based on head movement imitation			The ability to imitate others enables human infants to acquire various social and cognitive capabilities. Joint attention is regarded as a behavior that can be derived from imitation. In this paper, the developmental relationship between imitation and joint attention, and the role of motion information in the development are investigated from a viewpoint of cognitive developmental robotics. It is…	Screen full-text
2005	Sumioka, H.; Hosoda, K.; Yoshikawa, Y.; Asada, M.	Motion-triggered human-robot synchronization for autonomous acquisition of joint attention		10.1109/DEVLRN.2005.1490980	Joint attention, a behavior to attend to an object to which another person attends, is an important element not only for human-human communication but also human-robot communicaiton. Building a robot that autonomously acquires the behavior is supposed to be a formidable issue both to establish the design principle of a robot communicating with humans and to understand the developmental process of…	Screen full-text
2005	Okuie, A.; Sugimoto, Y.; Takayama, A.; Suzuki, T.; Kato, K.	Human-robot interface using computer graphics and sensors -Toward physical contact and eye contact			A human feels discomfort looking at a CG-created robot's face because a robot's virtual-world head does not fit in the real-world environment. Therefore, we have proposed using CG and sensors that respond to the environment to design a robot's head. Focusing on physical contact, this paper proposes designing a robot's head using CG and a touch-screen panel. Also, we propose creating robot eyes th…	other (no gaze following in HRI)
2005	Jeong, K.-W.; Cho, I.-J.; Lee, Y.-J.	Development of autonomous eating mechanism for bio-mimetic robots		10.1117/12.664705	Most of the recently developed robots are human friendly robots which imitate animals or humans such as entertainment robot, bio-mimetic robot and humanoid robot. Interest for these robots are being increased because the social trend is focused on health, welfare, and graying. Autonomous eating functionality is most unique and inherent behavior of pets and animals. Most of entertainment robots an…	other (no gaze following in HRI)
2005	Zhao, T.; Tan, D.; Zhao, M.	The development of a mobile humanoid robot with varying joint stiffness waist			A mobile humanoid robot named YIREN has been developed as a platform for the research on intelligent robotics. The robot consists of 23 degrees of freedom (DOF), including the mobile platform, waist, torso, arms, neck and head, and it has two peculiarities: a waist mechanism that could adjust the mechanical compliance suitably and a mobile platform which is an omni-directional mobile robot with o…	other (no gaze following in HRI)
2005	Song, K.-T.; Chien, C.-C.	Visual tracking of a moving person for a home robot		10.1243/095965105X9597	This paper presents a visual tracking system for a home robot to pursue a person. The system works by detecting a human face and tracking a person via controlling a two-degree-of-freedom robot head and the robot body. An image processing system has been developed to extract facial features using a complementary metal-oxide semiconductor (CMOS) web camera. An algorithm is proposed to recognize a h…	other (no gaze following in HRI)
2005	Berkow, R.; Cohen, J.	The Cri$i$ in academic medicine			Many believe that academic medicine is failing to meet all of its responsibilities and is in crisis. We interviewed a number of distinguished academicians and, while they held different views, found agreement that academic medical centers in the USA have gradually changed during the past half century from small, cloistered, scholarly institutions to large, complex, corporate-style organizations. …	Insufficient data/ off-topic
2005	Sakamoto, D.; Kanda, T.; Ono, T.; Kamashima, M.; Imai, M.; Ishiguro, H.	Cooperative embodied communication emerged by interactive humanoid robots		10.1016/j.ijhcs.2004.11.001	Research on humanoid robots has produced various uses for their body properties in communication. In particular, mutual relationships of body movements between a robot and a human are considered to be important for smooth and natural communication, as they are in human-human communication. We have developed a semi-autonomous humanoid robot system that is capable of cooperative body movements with…	other (no gaze following in HRI)
2005	Błazejewski, L.	Spatial sound localization for humanoid		10.1007/3-540-32370-8_42	The problem of sound source separation and localization is a challenging task not commonly addressed in today's humanoid robotics projects. Additional (prior to visual) spatial auditory information is required to control humanoid head's attention more accurately. This is done in order to augment human-robot interaction. Humanoid head robot operates in noisy, dynamic environment. System capable of…	other (no gaze following in HRI)
2005	Atienza, R.; Zelinsky, A.	Intuitive human-robot interaction through active 3D gaze tracking		10.1007/11008941_19	One of the biggest obstacles facing humans and robots is the lack of means for natural and meaningful interaction. Robots find it difficult to understand human intentions since our way of communication is different from the way machines exchange their information. Our aim is to remove this barrier by creating systems that react and respond to natural human actions. In this research, we present a …	Screen full-text
2005	Itoh, K; Miwa, H; Takanobu, H; Takanishi, A	Application of neural network to humanoid robots - development of co-associative memory model	0893-6080	10.1016/j.neunet.2005.06.021	We have been studying a system of many harmonic oscillators (neurons) interacting via a chaotic force since 2002. Each harmonic oscillator is driven by chaotic force whose bifurcation parameter is modulated by the position of the harmonic oscillator. Moreover, a system of mutually coupled chaotic neural networks was investigated. Different patterns were stored in each network and the associative …	other (no gaze following in HRI)
2006	K. Berns; J. Hirth	Control of facial expressions of the humanoid robot head ROMAN		10.1109/IROS.2006.282331	For humanoid robots which are able to assist humans in their daily life, the capability for adequate interaction with human operators is a key feature. If one considers that more than 60% of human communication is conducted non-verbally (by using facial expressions and gestures), an important research topic is how interfaces for this non-verbal communication can be developed. To achieve this goal…	Robot (eye-)design
2006	Lizhong Gu; Jianbo Su	Gaze Control on Humanoid Robot Head		10.1109/WCICA.2006.1713769	This paper presents a general gaze control algorithm for humanoid robot head. Gaze control is an essential visual behavior for human-robot interaction. Calculation of the distance to fixation point is a first step to accomplish coordinated head-eye movements on humanoid robot head. We solved the problem of obtaining depth information under the condition of two eyes gazing at the point. Then we de…	Robot (eye-)design
2006	M. Shimada; T. Minato; S. Itakura; H. Ishiguro	Evaluation of Android Using Unconscious Recognition		10.1109/ICHR.2006.321378	In human-robot interaction, both appearance and motion are essential aspects of the robot. We study human-robot interaction using an android that has human-like appearance. Mori (1970) hypothesized the 'uncanny valley' which describes a relationship between appearance of a robot and the feeling it produces in humans. To design robots that interact successfully with humans, we must know the struct…	other (no gaze following in HRI)
2006	N. Hagita	Communication Robots in the Network Robot Framework		10.1109/ICARCV.2006.345253	This paper discusses communication robots as next-generation media of communication. The "Network Robots", a new framework for integrating ubiquitous network and robot technologies, is a step towards providing infrastructure to make robots into communication media. Based on this framework, communication robots have come into greater use by being networked with humans, cell-phones and ubiquitous s…	other (no gaze following in HRI)
2006	Y. Yoshikawa; K. Shinozawa; H. Ishiguro; N. Hagita; T. Miyamoto	Impression Conveyance with Responsive Robot Gaze in a Conversational Situtation		10.1109/ROMAN.2006.314370	In face-to-face communication, eyes play a central role, for example, in directing attention and regulating turn-taking. For this reason, the eyes have been a central topic in several fields of interaction study. Although many psychological findings have encouraged previous work in both human-computer and human-robot interaction studies, so far there have been few explorations on how to move the …	Screen full-text
2006	H. S. Yang; Y. -h. Seo; Y. -n. Chae; I. -w. Jeong; W. -h. Kang; J. -h. Lee	Design and Development of Biped Humanoid Robot, AMI2, for Social Interaction with Humans		10.1109/ICHR.2006.321296	The aim of this study is to design and implement a biped humanoid robot which can interact with humans. The developed robot consists of a self-contained body, head, two arms, with a two legged (biped) mechanism. Its control hardware includes vision and speech capabilities and various control boards such as motion controllers, with a signal processing board for several types of sensors. Using the …	Robot (eye-)design
2006	O. Sugiyama; T. Kanda; M. Imai; H. Ishiguro; N. Hagita	Three-Layer Model for Generation and Recognition of Attention-Drawing Behavior		10.1109/IROS.2006.282399	This paper presents a three-layer model for generation and recognition of attention-drawing behavior. The model enables a robot to recognize people's attention-drawing behavior as well as to perform attention-drawing behavior to people. It consists of three layers: the PSM (pointing space model), the RTM (reference term model), and the OPM (object property model). The PSM associates the pointing …	other (no gaze following in HRI)
2006	R. Alami; A. Albu-Schaeffer; A. Bicchi; R. Bischoff; R. Chatila; A. De Luca; A. De Santis; G. Giralt; J. Guiochet; G. Hirzinger; F. Ingrand; V. Lippiello; R. Mattone; D. Powell; S. Sen; B. Siciliano; G. Tonietti; L. Villani	Safe and dependable physical human-robot interaction in anthropic domains: State of the art and challenges		10.1109/IROS.2006.6936985	In the immediate future, metrics related to safety and dependability have to be found in order to successfully introduce robots in everyday environments. The crucial issues needed to tackle the problem of a safe and dependable physical human-robot interaction (pHRI) were addressed in the EURON Perspective Research Project PHRIDOM (Physical Human- Robot Interaction in Anthropic Domains), aimed at …	No technical implementation
2006	V. Genovese; A. M. Sabatini	Differential Compassing Helps Human–Robot Teams Navigate in Magnetically Disturbed Environments	1558-1748	10.1109/JSEN.2006.881417	In this paper, the authors describe a sensing method, called differential compassing, which can be applied to pursue leader/follower behaviors in the field of service robotics. Differential compassing is applied to integrate proximity/range sensing in robot systems, the operation of which can involve a hands-free interaction mode, where the robot (the follower) reacts to the movements of a walkin…	d) industrial context (e.g. robotic arms)
2006	H. Gross; J. Richarz; S. Mueller; A. Scheidig; C. Martin	Probabilistic Multi-modal People Tracker and Monocular Pointing Pose Estimator for Visual Instruction of Mobile Robot Assistants		10.1109/IJCNN.2006.246971	In this paper, we present two important aspects of our human-robot communication interface which is being developed in the context of our long-term research framework PERSES dealing with the development of highly interactive mobile robotic assistants. First, we introduce a multi-modal people detection and tracking system, a fundamental prerequisite for the observation of a human interaction partn…	d) industrial context (e.g. robotic arms)
2006	T. Gumpp; P. Azad; K. Welke; E. Oztop; R. Dillmann; G. Cheng	Unconstrained Real-time Markerless Hand Tracking for Humanoid Interaction		10.1109/ICHR.2006.321368	Markerless hand tracking of humans can be applied to a broad range of applications, in robotics, animation and natural human-computer interaction. Traditional motion capture and tracking methods involve the usage of devices such as a data glove, or marker points that are fixed and calibrated on the object to perform tracking. Markerless tracking is free from such needs, and therefore allows for m…	other (no gaze following in HRI)
2006	A. Clodic; S. Fleury; R. Alami; R. Chatila; G. Bailly; L. Brethes; M. Cottret; P. Danes; X. Dollat; F. Elisei; I. Ferrane; M. Herrb; G. Infantes; C. Lemaire; F. Lerasle; J. Manhes; P. Marcoul; P. Menezes; V. Montreuil	Rackham: An Interactive Robot-Guide		10.1109/ROMAN.2006.314378	Rackham is an interactive robot-guide that has been used in several places and exhibitions. This paper presents its design and reports on results that have been obtained after its deployment in a permanent exhibition. The project is conducted so as to incrementally enhance the robot functional and decisional capabilities based on the observation of the interaction between the public and the robot…	Robot (eye-)design
2006	Y. Yoshikawa; K. Shinozawa; H. Ishiguro; N. Hagita; T. Miyamoto	The effects of responsive eye movement and blinking behavior in a communication robot		10.1109/IROS.2006.282160	In face-to-face communication, eyes play a central role, for example in directing attention and regulating turn-taking. For this reason, it has been a central topic in several fields of interaction study. Although many psychology findings have encouraged previous work in both human-computer and human-robot interaction studies, so far there have been few explorations on how to move the agent's eye…	Robot gaze studies/ Eyetracking in HRI
2006	T. Hashimoto; S. Hitramatsu; T. Tsuji; H. Kobayashi	Development of the Face Robot SAYA for Rich Facial Expressions		10.1109/SICE.2006.315537	The purpose of this study is to develop an interactive communication system that communicates with human beings emotionally. Since the face and its expressions are the most important role for natural communication, we have been developing a face robot that can express facial expressions similar to human beings. In this study, we show a new type face robot SAYA. All McKibben pneumatic actuators ar…	Robot (eye-)design
2006	M. W. Doniec; G. Sun; B. Scassellati	Active Learning of Joint Attention		10.1109/ICHR.2006.321360	Joint attention is the skill of attending to the same object another person is looking at. The acquisition of this skill is crucial in children for the development of many social and communicative abilities, and has been proposed as a critical social capability for interactive robots. Although recent attempts to model the acquisition of this skill on a robot have been moderately successful (Nagai…	No gaze/head and object tracking
2006	T. Watanabe; S. Wesugi; Y. Miwa	Virtual Extensible Tool Interface for Three-Dimensional Interaction with Remote Objects		10.1109/ROMAN.2006.314358	Many shared-space communication systems have been proposed which support bodily actions, such as eye gaze and instruction, among remote people. However, the method to share a three-dimensional bodily action in physical space with remote people has not been explored sufficiently. In this paper, we propose a novel method of a shared-space communication to support to bridge over remote two tabletops…	other (no gaze following in HRI)
2006	T. Machino; S. Iwaki; H. Kawata; Y. Yanagihara; Y. Nanjo; K. . -i. Shimokura	Remote-collaboration system using mobile robot with camera and projector		10.1109/ROBOT.2006.1642326	We have been studying a remote-collaboration system called SCOPE (sight collaboration by projection effect) featuring image projecting and capturing capabilities as implemented in a maintenance robot. With the help of SCOPE and a remote support person, an on-site worker can perform maintenance very efficiently. We propose a mobile SCOPE that can significantly expand the area of activity of the co…	other (no gaze following in HRI)
2006	F. Hegel; T. Spexard; B. Wrede; G. Horstmann; T. Vogt	Playing a different imitation game: Interaction with an Empathic Android Robot		10.1109/ICHR.2006.321363	Current research has identified the need to equip robots with perceptual capabilities that not only recognise objective entities such as visual or auditory objects but that are also capable of assessing the affective evaluations of the human communication partner in order to render the communication situation more natural and social. In equivalence to Watzlawick's statement that "one cannot not c…	other (no gaze following in HRI)
2006	E. A. Sisbot; A. Clodic; L. F. Marin U.; M. Fontmarty; L. Brethes; R. Alami	Implementing a Human-Aware Robot System		10.1109/ROMAN.2006.314487	The presence of humans in the robot environment brings new challenges to the robotic research. From low level functions to high level planners, clearly the human has to be taken into account in all the layers of the robot control system. Indeed, the robot has to behave socially in order to interact friendly with its human partners. This paper describes the development of several components (human…	other (no gaze following in HRI)
2006	M. P. Michalowski; S. Sabanovic; P. Michel	Roillo: Creating a Social Robot for Playrooms		10.1109/ROMAN.2006.314453	In this paper, we introduce Roillo, a social robotic platform for investigating, in the context of children's playrooms, questions about how to design compelling nonverbal interactive behaviors for social robots. Specifically, we are interested in the importance of rhythm to natural interactions and its role in the expression of affect, attention, and intent. Our design process has consisted of r…	Robot (eye-)design
2006	H. Osawa; J. Mukai; M. Imai	Anthropomorphization of an Object by Displaying Robot		10.1109/ROMAN.2006.314354	This study proposes a system named "displaying robot" which anthropomorphize an environmental object. Although there are many studies on anthropomorphic agents to communicate with humans about an environmental object, a communication becomes irritating because we need to communicate with agents additionally. On the other hand, displaying robot is attachable device which imitates human body parts …	Robot (eye-)design
2006	S. Calinon; A. Billard	Teaching a Humanoid Robot to Recognize and Reproduce Social Cues		10.1109/ROMAN.2006.314458	In a robot programming by demonstration framework, several demonstrations of a task are required to generalize and reproduce the task under different circumstances. To teach a task to the robot, explicit pointers are required to signal the start/end of a demonstration and to switch between the learning/reproduction phases. Coordination of the learning system can be achieved by adding social cues …	other (no gaze following in HRI)
2006	B. Scassellati; C. Crick; K. Gold; E. Kim; F. Shic; Ganghua Sun	Social development [robots]	1556-6048	10.1109/MCI.2006.1672987	Most robots are designed to operate in environments that are either highly constrained (as is the case in an assembly line) or extremely hazardous (such as the surface of Mars). Machine learning has been an effective tool in both of these environments by augmenting the flexibility and reliability of robotic systems, but this is often a very difficult problem because the complexity of learning in …	No technical implementation
2006	Y. Demiris; B. Khadhouri	Content-based control of goal-directed attention during human action perception		10.1109/ROMAN.2006.314422	During the perception of human actions by robotic assistants, the robotic assistant needs to direct its computational and sensor resources to relevant parts of the human action. In previous work we have introduced HAMMER (Hierarchical Attentive Multiple Models for Execution and Recognition) in Demiris, Y. and Khadhouri, B., (2006), a computational architecture that forms multiple hypotheses with …	other (no gaze following in HRI)
2006	D. H. Kim; S. U. Jung; K. H. An; H. S. Lee; M. J. Chung	Development of a Facial Expression Imitation System		10.1109/IROS.2006.282329	In the last decade, face analysis, e.g. face recognition, face detection, face tracking and facial expression recognition, is a very lively and expanding research field. As computer animated agents and robots bring a social dimension to human computer interaction, interest in this research field is increasing rapidly. In this paper, we introduce an artificial facial expression mimic system which …	other (no gaze following in HRI)
2006	A. Hein; C. Lenze; M. Brell	Preliminary Evaluation of a Force-Sensing Human-Machine Interface for an Interactive Robotic System		10.1109/IROS.2006.281779	In this paper the concept and first implementation of a robotic system for assistance during the milling in middle ear surgery is presented. Novel aspects of this system are the new force sensing approach, a parallel kinematic structure and the modified zero-force control scheme. In contrary to other force sensors the proposed approach only requires the position data delivered by a 6 d.o.f. posit…	other (no gaze following in HRI)
2006	M. Seeman; M. Broxvall; A. Saffiotti; P. Wide	An Autonomous Spherical Robot for Security Tasks		10.1109/CIHSPS.2006.313312	The use of remotely operated robotic systems in security related applications is becoming increasingly popular However, the direct teleoperation interfaces commonly used today put a large amount of cognitive burden on the operators, thus seriously reducing the efficiency and reliability of these systems. We present an approach to alleviate this problem by exploiting both software and hardware aut…	d) industrial context (e.g. robotic arms)
2006	J. Hornstein; M. Lopes; J. Santos-Victor; F. Lacerda	Sound Localization for Humanoid Robots - Building Audio-Motor Maps based on the HRTF		10.1109/IROS.2006.281849	Being able to locate the origin of a sound is important for our capability to interact with the environment. Humans can locate a sound source in both the horizontal and vertical plane with only two ears, using the head related transfer function HRTF, or more specifically features like interaural time difference ITD, interaural level difference ILD, and notches in the frequency spectra. In robotic…	other (no gaze following in HRI)
2006	G. Cheng; S. Hyon; J. Morimoto; A. Ude; G. Colvin; W. Scroggin; S. C. Jacobsen	CB: A Humanoid Research Platform for Exploring NeuroScience		10.1109/ICHR.2006.321382	This paper presents a 50 degrees of freedom humanoid robot, CB - Computational Brain. CB is a humanoid robot created for exploring the underlying processing of the human brain while dealing with the real world. We place our investigations within real world contexts, as humans do. In so doing, we focus on utilising a system that is closer to human - in sensing, configuration and performance. The r…	other (no gaze following in HRI)
2006	Matsugu, M.; Torii, K.; Ito, Y.; Hayashi, T.; Osaka, T.	Face tracking active vision system with saccadic and smooth pursuit		10.1109/ROBIO.2006.340120	People detection and tracking is very important and fundamental functionality in surveillance and human-robot interaction. This paper presents a robotic vision module with rapid eye movements for fast face tracking. Face tracking is initiated by robust face detection followed with color histogram-based matching and linear prediction of face position. Rapid and smooth eye movements (i.e. panning a…	No gaze/head and object tracking
2006	Michalowski, M.P.; Śabanović, S.; Simmons, R.	A spatial model of engagement for a social robot		10.1109/AMC.2006.1631755	Even if a socially interactive robot has perfect information about the location, pose, and movement of humans in the environment, it is unclear how this information should be used to enable the initiation, maintenance, and termination of social interactions. We review models that have been developed to describe social engagement based on spatial relationships and describe a system developed for u…	other (no gaze following in HRI)
2006	Minato, T.; Shimada, M.; Itakura, S.; Kang Lee, K.; Ishiguro, H.	Evaluating the human likeness of an android by comparing gaze behaviors elicited by the android and a person		10.1163/156855306778522505	Our research goal is to discover the principles underlying natural communication among individuals and to establish a methodology for the development of expressive humanoid robots. For this purpose we have developed androids that closely resemble human beings. The androids enable us to investigate a number of phenomena related to human interaction that could not otherwise be investigated with mec…	Robot gaze studies/ Eyetracking in HRI
2006	Taylor, G.; Kleeman, L.	System integration and experimental results		10.1007/11540151_7	In this chapter, a hand-eye service robot capable of performing interactive tasks in a domestic environment is finally realized. The shape recovery, object modelling and classification, tracking and visual servoing components developed in earlier chapters are integrated into a framework illustrated by the block diagram in Figure 1.2 (page 7). For the experiments in this book, the system is implem…	other (no gaze following in HRI)
2006	Uwamahoro, D.R.; Jeong, M.-H.; You, B.-J.; Ha, J.-E.; Kang, D.-J.	Attentive person selection for human-robot interaction		10.1007/11816515_83	We present a method that enables the robot to select the most attentive person into communication from multiple persons, and gives its attention to the selected person. Our approach is a common components-based HMM where all HMM states share same components. Common components are probabilistic density functions of interaction distance and people's head direction toward the robot. In order to cope…	other (no gaze following in HRI)
2006	Powers, A.; Kiesler, S.	The advisor robot: Tracing people's mental model from a robot's physical attributes			Humanoid robots offer many physical design choices such as voice frequency and head dimensions. We used hierarchical statistical mediation analysis to trace differences in people's mental model of robots from these choices. In an experiment, a humanoid robot gave participants online advice about their health. We used mediation analysis to identify the causal path from the robot's voice and head d…	other (no gaze following in HRI)
2006	Wang, E.; Lignos, C.; Vatsal, A.; Scassellati, B.	Effects of head movement on perceptions of humanold robot behavior			This paper examines human perceptions of humanoid robot behavior, specifically how perception is affected by variations in head tracking behavior under constant gestural behavior. Subjects were invited to the lab to "play with Nico," an upper-torso humanoid robot. The follow-up survey asked subjects to rate and write about the experience. A coding scheme originally created to gauge human intentio…	other (no gaze following in HRI)
2006	Hueser, M.; Baier, T.; Zhang, J.; Westhoff, D.	Multimodal learning of demonstrated grasping skills for flexibly handling grasped objects			Robots are becoming an increasingly important part of our daily lives. But as die use of robots is very complex, only a few experts are able to handle them. Especially, this concerns the task of grasping and handling objects, which is a basic skill for service robots and crucial to manipulation tasks and interaction with the environment. In most industrial applications the actual grasping of the …	other (no gaze following in HRI)
2006	Hoffman, M.W.; Grimes, D.B.; Shon, A.P.; Rao, R.P.N.	A probabilistic model of gaze imitation and shared attention		10.1016/j.neunet.2006.02.008	An important component of language acquisition and cognitive learning is gaze imitation. Infants as young as one year of age can follow the gaze of an adult to determine the object the adult is focusing on. The ability to follow gaze is a precursor to shared attention, wherein two or more agents simultaneously focus their attention on a single object in the environment. Shared attention is a nece…	Screen full-text
2006	Lim, H.-O.; Hyon, S.-H.; Setiawan, S.A.; Takanishi, A.	Quasi-human biped walking		10.1017/S0263574705002109	Our goal is to develop biped humanoid robots capable of working stably in a human living and working space, with a focus on their physical construction and motion control. At the first stage, we have developed a human-like biped robot, WABIAN (WAseda BIped humANoid), which has a thirty-five mechanical degrees of freedom. Its height is 1.66 [m] and its weight 107.4 [kg]. In this paper, a moment co…	other (no gaze following in HRI)
2006	Yoshikawa, Y.; Shinozawa, K.; Ishiguro, H.; Hagita, N.; Miyamoto, T.	Responsive robot gaze to interaction partner		10.15607/rss.2006.ii.037	Eyes play a central role in human-human communication, for example, in directing attention and regulating turntaking. For this reason, the eyes have been a central topic in several fields of interaction study. Although many psychological findings have encouraged previous work in both human-computer and human-robot interaction studies, there have been few explorations from the viewpoint of the tim…	Screen full-text
2006	Shin, Y.-G.; Park, S.-S.; Kim, J.-N.; Jang, D.-S.	Development of a humanoid robot for emotion recognition			This paper deals with a humanoid robot system of recognizing human's expression from a detected human's face and then showing human's emotion. A face detection method is as follows. First, change RGB color space to CIElab color space. Second, extract skin candidate territory. Third, detect a face through facial geometrical interrelation by face filter. Then, the position of eyes, a nose and a mou…	other (no gaze following in HRI)
2006	Peters, C.	Evaluating perception of interaction initiation in virtual environments using humanoid agents			We evaluated user perception of certain attention behaviours, eye head and body orientation in particular, of humanoid agents in a virtual environment for the purposes of interaction initiation. Users were shown a number of scenarios involving agents making gaze, gesture and locomotion behaviours and were asked to report their impressions of how attentive the agents were and their perceived likel…	VR/AR
2006	Seo, Y.-H.; Park, H.-Y.; Han, I.; Yang, H.S.	Wearable telepresence system based on multimodal communication for effective teleoperation with a humanoid		10.1093/ietisy/e89-d.1.11	This paper presents a new type of wearable teleoperation system that can be applied to the control of a humanoid robot. The proposed system has self-contained computing hardware with a stereo head-mounted display, a microphone, a set of headphones, and a wireless LAN. It also has a mechanism that tracks arm and head motion by using several types of sensors that detect the motion data of an operat…	other (no gaze following in HRI)
2006	Dominguez, S; Zalama, E; García-Bermejo, JG; Pulido, J	Robot learning in a social robot			In this paper, research work on Arisco is described. Arisco is a social robot built around a robotic head with gesture ability, visual and auditive perception and learning. It is intended for interacting with people. The general architecture is first described in the paper. Then, the learning capacity of Arisco is addressed. It learns and performs associations between different stimulus responses…	other (no gaze following in HRI)
2007	O. Olcucuoglu; A. Bugra Koku; E. Ilhan Konukseven	i-RoK: A human like robotic head		10.1109/ICHR.2007.4813907	In order to explore issues of human-robot interaction in a social context, we have constructed a humanoid robotic head called i-RoK (Fig. 1). This paper focuses on the study and design of the anthropomorphic head robot developed at the Mechanical Engineering Department of Middle East Technical University. The robot has a total of 8 mechanical degrees of freedom. This allows the robot to mimic the…	Robot (eye-)design
2007	M. Zecca; Nobutsuna Endo; Kazuko Itoh; Kazutaka Imanishi; Minoru Saito; Nobuhiro Nanba; Hideaki Takanobu; Atsuo Takanishi	On the development of the Bioinstrumentation System WB-1R for the evaluation of human-robot interaction - Head and Hands Motion Capture Systems -		10.1109/AIM.2007.4412585	Personal Robots and Robot Technology (RT)-based assistive devices are expected to play a major role in Japan’s elderly-dominated society, both for joint activities with their human partners and for participation in community life. These new devices should be capable of smooth and natural adaptation and interaction with their human partners and the environment, should be able to communicate natura…	other (no gaze following in HRI)
2007	T. P. Spexard; M. Hanheide; G. Sagerer	Human-Oriented Interaction With an Anthropomorphic Robot	1941-0468	10.1109/TRO.2007.904903	A very important aspect in developing robots capable of human-robot interaction (HRI) is the research in natural, human-like communication, and subsequently, the development of a research platform with multiple HRI capabilities for evaluation. Besides a flexible dialog system and speech understanding, an anthropomorphic appearance has the potential to support intuitive usage and understanding of …	Screen full-text
2007	D. F. Glas; T. Miyashita; H. Ishiguro; N. Hagita	Robopal: Modeling Role Transitions in Human-Robot Interaction		10.1109/ROBOT.2007.363636	We have developed a new communication robot, Robopal, which is an indoor/outdoor robot for use in human-robot interaction research in the context of daily life. Robopal's intended applications involve leading and/or following a human to a destination. Preliminary experiments have been conducted to study nonverbal cues associated with leading and following behavior, and it has been observed that s…	b) no embodied humanoid robot was used
2007	Y. Kuno; K. Sadazuka; M. Kawashima; S. Tsuruta; K. Yamazaki; A. Yamazaki	Effective Head Gestures for Museum Guide Robots in Interaction with Humans		10.1109/ROMAN.2007.4415071	We are currently working on a museum guide robot with an emphasis on "friendly" human-robot interaction as displayed through nonverbal behaviors. In this paper, we focus on head gestures during explanations of exhibits. The outline of our research is as follows. We first examined human head gestures through an experimental, sociological approach, and have discovered the ways human guides coordina…	other (no gaze following in HRI)
2007	Kazuhisa Sadazuka; Yoshinori Kuno; Michie Kawashima; Keiichi Yamazaki	Museum guide robot with effective head gestures		10.1109/ICCAS.2007.4406510	We are currently developing a museum guide robot with an emphasis on nonverbal behavior in order to foster “friendly” human-robot interaction. In this paper, we discuss an interdisciplinary approach to robot guide development. We first examined head gestures of human guides through a sociological, conversational analytic approach, and discovered how human guides coordinate their head movements al…	d) industrial context (e.g. robotic arms)
2007	S. Sakurai; E. Sato; T. Yamaguchi	Recognizing pointing behavior using image processing for human-robot interaction		10.1109/AIM.2007.4412533	This paper presents a gestural interaction system between human and robot using pointing movement. The virtual room, which was based on actual room, can be shown an attended object with blinking. A user pointed out an object, which he/she wants to move. The robot moves to an indicated point, or moves an indicated object to point in actual room. Moreover, to interact at actual rooms, the system th…	other (no gaze following in HRI)
2007	T. Yamaguchi; E. Sato; S. Sakurai	Recognizing Pointing Behavior using Humatronics Oriented Human-Robot Interaction		10.1109/IECON.2007.4459994	This paper presents a gestual interaction system between human and robot using pointing movement based on 'humatronics'. The virtual room, which was based on physical room, can be shown an attended object with blinking. A user pointed out an object, which he/she wants to move. The robot moves to an indicated point, or moves an indicated object to point in physical room. Moreover, to interact at p…	other (no gaze following in HRI)
2007	V. M. Trifa; A. Koene; J. Moren; G. Cheng	Real-time acoustic source localization in noisy environments for human-robot multimodal interaction		10.1109/ROMAN.2007.4415116	Interaction between humans involves a plethora of sensory information, both in the form of explicit communication as well as more subtle unconsciously perceived signals. In order to enable natural human-robot interaction, robots will have to acquire the skills to detect and meaningfully integrate information from multiple modalities. In this article, we focus on sound localization in the context …	other (no gaze following in HRI)
2007	E. A. Sisbot; L. F. Marin; R. Alami	Spatial reasoning for human robot interaction		10.1109/IROS.2007.4399486	Robots' interaction with humans raises new issues for geometrical reasoning where the humans must be taken explicitly into account. We claim that a human-aware motion system must not only elaborate safe robot motions, but also synthesize good, socially acceptable and legible movement. This paper focuses on a manipulation planner and a placement mechanism that take explicitly into account its huma…	other (no gaze following in HRI)
2007	Ho Seok Ahn; Pyo Jae Kim; Jeong Hwan Choi; Shamyl Bin Mansoor; Woo-Sung Kang; Seok Min Yoon; Jin Hee Na; Young Min Baek; Hyung Jin Chang; Dong Sung Song; Jin Young Choi; Hyeong-Seok Ko	Emotional head robot with behavior decision model and face recognition		10.1109/ICCAS.2007.4406829	There has been a lot of research for developing intelligent robots that can effectively perform human robot interaction. Our motivation for this research is to develop a robot that can interact with people and assist them in their daily routines, in common places such as homes, super markets, hospitals or offices. In order to accomplish these tasks a robot must be human friendly showing some emot…	Robot (eye-)design
2007	A. Green	The Need for a Model of Contact and Perception to Support Natural Interactivity in Human-Robot Communication		10.1109/ROMAN.2007.4415147	In studies of human-robot communication we have observed that the robot's inability to give appropriate communicative feedback for contact and perception causes miscommunication [2]. The purpose of this paper is to motivate the need for and give an initial characterisation of a model for communicative contact and perception feedback. One component of a such a model could be a kind of low-level us…	other (no gaze following in HRI)
2007	C. Muhl; Y. Nagai	Does Disturbance Discourage People from Communicating with a Robot?		10.1109/ROMAN.2007.4415251	We suggest that people's responses to a robot of which attention starts to be distracted show whether they accept the robot as an intentional communication partner or not. Human-robot interaction (HRI) as well as human-human interaction (HHI) is sometimes interrupted by disturbing factors. However, in HHI people continue to communicate with a partner because they presuppose that the partner may s…	other (no gaze following in HRI)
2007	S. Haddadin; T. Laue; U. Frese; G. Hirzinger	Foul 2050: thoughts on physical interaction in human-robot soccer		10.1109/IROS.2007.4399464	The RoboCup community has one definite goal: winning against the human world soccer champion team by the year 2050. This implies real tackles and fouls between humans and robots and rises safety concerns for the robots and even more important for the human players. Nowadays, similar questions are discussed in the field of physical human- robot interaction (pHRI), but mainly in the context of indu…	other (no gaze following in HRI)
2007	N. Hagita	Symbiosis between Humans and Networked Communication Robots		10.1109/ICEMS12746.2007.4411993	This paper discusses symbiosis between humans and networked communication robots from the viewpoint of communication media. The "network robot system" integrating ubiquitous networking and robot technologies, is introduced in order to improve performance for sensing and human robot interaction and create brand new markets in the robot services. The communication robots in the system have come int…	other (no gaze following in HRI)
2007	E. Sato; T. Yamaguchi; F. Harashima	Natural Interface Using Pointing Behavior for Human–Robot Gestural Interaction	1557-9948	10.1109/TIE.2007.892728	In this paper, we focus on using pointing behavior for a natural interface. Recently, robots that fit into the human community have been needed. A gestural interface is important for use with these robots. Gestural recognition has already been studied for use in a human-machine interface. We investigated to find a system that recognizes users' intentions by using their gestural information in par…	other (no gaze following in HRI)
2007	H. Sumioka; Y. Yoshikawa; M. Asada	Causality detected by transfer entropy leads acquisition of joint attention		10.1109/DEVLRN.2007.4354069	Joint attention, i.e., the behavior of looking at the same object another person is looking at, plays an important role in both human communication and human-robot communication. Previous synthetic studies have focused on modeling the developmental process of joint attention and have proposed learning methods without any explicit instructions for joint attention. The causal structure between a pe…	b) no embodied humanoid robot was used
2007	D. Sakamoto; T. Kanda; T. Ono; H. Ishiguro; N. Hagita	Android as a telecommunication medium with a human-like presence		10.1145/1228716.1228743	In this research, we realize human telepresence by developing a remote-controlled android system called Geminoid HI-1. Experimental results confirm that participants felt stronger presence of the operator when he talked through the android than when he appeared on a video monitor in a video conference system. In addition, participants talked with the robot naturally and evaluated its human likene…	d) industrial context (e.g. robotic arms)
2007	H. Kozima; Y. Yasuda; C. Nakagawa	Social interaction facilitated by a minimally-designed robot: Findings from longitudinal therapeutic practices for autistic children		10.1109/ROMAN.2007.4415155	This paper reports our longitudinal observation of unconstrained child-robot interaction at a daycare center for autistic children. We used a simple robot, Keepon, that is only capable of expressing its attention (directing its gaze) and emotions (pleasure and excitement). While controlled by a remote experimenter, Keepon interacted with the children with its simple appearance and actions. With a…	a) participants with neurological disorders were involved
2007	S. Calinon; A. Billard	Incremental learning of gestures by imitation in a humanoid robot		10.1145/1228716.1228751	We present an approach to teach incrementally human gestures to a humanoid robot. By using active teaching methods that puts the human teacher “in the loop” of the robot's learning, we show that the essential characteristics of a gesture can be efficiently transferred by interacting socially with the robot. In a first phase, the robot observes the user demonstrating the skill while wearing motion…	other (no gaze following in HRI)
2007	S. Green; S. Richardson; V. Slavin; R. Stiles	Spatial dialog for space system autonomy		10.1145/1228716.1228762	Future space operations will increasingly demand cooperation between humans and autonomous space systems such as robots, observer satellites, and distributed components. Human team members use a combination of gestures, gaze, posture, deictic references and speech to communicate effectively. When a human team collaborates on a given task, they discuss the task, create a plan and then review this …	other (no gaze following in HRI)
2007	G. Pioggia; M. L. Sica; M. Ferro; R. Igliozzi; F. Muratori; A. Ahluwalia; D. De Rossi	Human-Robot Interaction in Autism: FACE, an Android-based Social Therapy		10.1109/ROMAN.2007.4415156	In human-machine social interaction, the intersection between biology and engineering needs a context which allows for the development of adapting dynamics. The android FACE is able to interact with the external environment, interpreting and conveying emotions through non verbal communication. FACE captures expressive and psychophysical correlates from its interlocutor and actuates behaviours fol…	a) participants with neurological disorders were involved
2007	N. Gorges; A. J. Schmid; D. Osswald; H. Worn	A framework for creating, coordinating, and executing skills on a humanoid robot		10.1109/ICHR.2007.4813898	This paper presents a new bottom-up framework for programming a humanoid robot which keeps the control systems simple and manageable while still providing a broad variety of possible tasks. Firstly, the framework implies an approach for the creation and execution of skills on a humanoid robot. A skill is a small, specialized, task specific object which contains not only data but also active compo…	other (no gaze following in HRI)
2007	P. Jaeckel; N. Campbell; C. Melhuish	Towards Realistic Facial Behaviour in Humanoids - Mapping from Video Footage to a Robot Head		10.1109/ICORR.2007.4428521	Rehabilitation robotics and physical therapy could greatly benefit from engaging and motivating, robotic caregivers which respond in accordance to patients' emotional and social cues. Recent studies indicate that human-machine interactions are more believable and memorable when a physical entity is present, provided that the machine behaves in a realistic manner. It is desirable to adopt face-to-…	other (no gaze following in HRI)
2007	C. Mandel; T. Rofer; U. Frese	Applying a 3DOF Orientation Tracker as a Human-Robot Interface for Autonomous Wheelchairs		10.1109/ICORR.2007.4428406	Within this work, we demonstrate the applicability of a three degrees of freedom orientation tracker as suitable controlling equipment for an autonomous wheelchair. It is shown that a small-size sensor device, like the XSens MTx, can either serve as a joystick replacement, or as an interface device for a newly developed navigation algorithm. Specifically, the sensor device is mounted at the back …	c) medical context (e.g. surgical robots)
2007	M. Zecca; M. Saito; N. Endo; Y. Mizoguchi; K. Itoh; H. Takanobu; A. Takanishi	Waseda Bioinstrumentation System WB-2 - the new Inertial Measurement Unit for the new Motion Caption System –		10.1109/ROBIO.2007.4522149	Personal robots and robot technology (RT)- based assistive devices are expected to play a major role in Japan's elderly-dominated society, both for joint activities with their human partners and for participation in community life. These new devices should be capable of smooth and natural adaptation and interaction with their human partners and the environment, should be able to communicate natur…	Robot (eye-)design
2007	Guido Dornhege; José del R. Millán; Thilo Hinterberger; Dennis J. McFarland; Klaus-Robert Müller	Error-Related EEG Potentials in Brain-Computer Interfaces			Brain-computer interfaces (BCI), as any other interaction modality based on physiological signals and body channels (e.g., muscular activity, speech, and gestures), are prone to errors in the recognition of subject's intent. An elegant approach to improve the accuracy of BCIs consists in a verification procedure directly based on the presence of error-related potentials (ErrP) in the EEG recorded…	Brain imaging in HRI (EEG, fMRI)
2007	K. Yoshii; K. Nakadai; T. Torii; Y. Hasegawa; H. Tsujino; K. Komatani; T. Ogata; H. G. Okuno	A biped robot that keeps steps in time with musical beats while listening to music with its own ears		10.1109/IROS.2007.4399244	We aim at enabling a biped robot to interact with humans through real-world music in daily-life environments, e.g., to autonomously keep its steps (stamps) in time with musical beats. To achieve this, the robot should be able to robustly predict the beat times in real time while listening to musical performance with its own ears (head-embedded microphones). However, this has not previously been a…	other (no gaze following in HRI)
2007	B. Duran; G. Metta; G. Sandini	Emergence of Smooth Pursuit using Chaos		10.1109/SASO.2007.23	The task of tracking an object has been fully studied and many solutions presented before. However, it is a perfect test bed for the study of a novel model using Coupled Chaos Systems. Once an object appears in front of a camera, we demonstrate that the visual input is enough for the self-organization of the torques applied to each of the axes controlling the motion of a simulated eye. No learnin…	other (no gaze following in HRI)
2007	K. Nickel; R. Stiefelhagen	Fast audio-visual multi-person tracking for a humanoid stereo camera head		10.1109/ICHR.2007.4813906	In this paper, we present an algorithm for real-time multi-person tracking with a humanoid sensor head featuring a stereo camera and multiple microphones. The proposed algorithm works with a dynamic combination of simple but fast features, which allow us to cope with limited on-board resources. By using a combination of democratic integration and layered sampling it can deal with deficiencies of …	other (no gaze following in HRI)
2007	H. -D. Kim; K. Komatani; T. Ogata; H. G. Okuno	Auditory and Visual Integration based Localization and Tracking of Multiple Moving Sounds in Daily-life Environments		10.1109/ROMAN.2007.4415117	This paper presents techniques that enable talker tracking for effective human-robot interaction. To track moving people in daily-life environments, localizing multiple moving sounds is necessary so that robots can locate talkers. However, the conventional method requires an array of microphones and impulse response data. Therefore, we propose a way to integrate a cross-power spectrum phase analy…	other (no gaze following in HRI)
2007	A. L. Thomaz; C. Breazeal	Robot learning via socially guided exploration		10.1109/DEVLRN.2007.4354078	We present a learning mechanism, Socially Guided Exploration, in which a robot learns new tasks through a combination of self-exploration and social interaction. The system's motivational drives (novelty, mastery), along with social scaffolding from a human partner, bias behavior to create learning opportunities for a Reinforcement Learning mechanism. The system is able to learn on its own, but c…	other (no gaze following in HRI)
2007	S. Oberer; R. D. Schraft	Robot-Dummy Crash Tests for Robot Safety Assessment		10.1109/ROBOT.2007.363917	New technologies and processes enhance the need for direct human-robot-interaction, to fully exploit the potential of robots' accuracy and humans' adaptability. Therefore, the hazardous potential of the involved robot manipulator needs to be minimised. Limits must be set, so that only an acceptable severity of injury for the human will remain in case of an unintended contact between the robot and…	d) industrial context (e.g. robotic arms)
2007	Kozima, H.; Nakagawa, C.	Longitudinal child-robot interaction at preschool			This paper reports a year-long observation of 27 typicallydeveloping preschoolers (three-year-olds) interacting with an interactive robot, Keepon, which is a simple creature-like robot capable of expressing attention (by gaze/posture) and simple emotions (by body movement). Keepon was placed in their playroom and tele-controlled by a human operator (wizard) in a remote room. Throughout 25 three-h…	other (no gaze following in HRI)
2007	Simplício, C.; Faria, D.R.; Dias, J.	3D photo-realistic talking head for human-robot interaction			This article describes our preliminary work for human-robot interaction. We present the initial stage of a realistic talking head system with facial expressions skills and phoneme-viseme synchronization. Facial expressions are the changes in response to a person's emotional state, intention, or social communication and they are generated by contractions of facial muscles, which results in tempora…	other (no gaze following in HRI)
2007	Goodrich, M.A.; Schultz, A.C.	Human-robot interaction: A survey		10.1561/1100000005	Human-Robot Interaction (HRI) has recently received considerable attention in the academic community, in labs, in technology companies, and through the media. Because of this attention, it is desirable to present a survey of HRI to serve as a tutorial to people outside the field and to promote discussion of a unified vision of HRI within the field. The goal of this review is to present a unified …	No technical implementation
2007	Kuno, Y.; Sadazuka, K.; Kawashima, M.; Yamazaki, K.; Yamazaki, A.; Kuzuoka, H.	Museum guide robot based on sociological interaction analysis		10.1145/1240624.1240804	We are currently working on a museum guide robot with an emphasis on "friendly" human-robot interaction displayed through nonverbal behaviors. In this paper, we focus on head gestures during explanations of exhibits. The outline of our research is as follows. We first examined human head gestures through an experimental, sociological approach. From this research, we have discovered how human guid…	other (no gaze following in HRI)
2007	Kozima, H.; Nakagawa, C.	Cognitive mechanisms of preverbal communication			The goals of "understanding humanity" and "humanizing robots" tightly relate to each other. Infanoid Project has related robotics to human sciences in order to understand the underlying mechanism of social communication specific to humans and some species of primates. Early communication between a child and caregiver is mainly embodied through touch and eye contact. By investigating the developme…	other (no gaze following in HRI)
2007	Shon, A.P.; Storz, J.J.; Meltzoff, A.N.; Rao, R.P.N.	A cognitive model of imitative development in humans and machines		10.1142/S0219843607001059	Several algorithms and models have recently been proposed for imitation learning in humans and robots. However, few proposals offer a framework for imitation learning in noisy stochastic environments where the imitator must learn and act under real-time performance constraints. We present a novel probabilistic framework for imitation learning in stochastic environments with unreliable sensors. Ba…	other (no gaze following in HRI)
2007	Ambrosch, R.; Mališa, V.	Hand tracking with a humanoid robot head			This cognitive machine vision system was build for the interaction of humans with a humanoid robot. It is able to track and follow hands via a vision system and a human like head and neck. The control loop runs at a speed of 1 kHz and the vision algorithm at four frames per second. The actuation is realized via brushless motors. The vision algorithm and the follow-me behavior is implemented on a …	other (no gaze following in HRI)
2007	Kose, H.; Dautenhahn, K.; Syrdal, D.S.; Nehaniv, C.L.	Drum-mate: a human-humanoid drumming experience		10.1109/ICHR.2007.4813875	We present an exploratory study investigating a drumming experience with Kaspar, a humanoid child-sized robot, and a human. In this work, our aim is not to have Kaspar just replicate the human partner's drumming, but to engage with the human in a 'social manner' using head gestures in a call and response turn-taking interaction and to assess the impact of nonverbal gestures on the interaction. Re…	other (no gaze following in HRI)
2007	Ishiguro, H.	Projects and vision in robotics		10.1007/978-3-540-69912-5_38	Current Robotics and Research Projects The history of intelligent robotics started with Shakey developed at SRI in 1965. Shakey provided us several important research issues and we, robotics researchers, focused on the fundamental issues for making it more intelligent, such as Artificial Intelligence, Computer Vision, and Language Recognition. After Shakey, we have spent 40 years and developed hu…	No technical implementation
2007	Kozima, H; Nakagawa, C; Yasuda, Y	Children-robot interaction: a pilot study in autism therapy			We present here a pilot study of child-robot interactions, in which we discuss developmental origins of human interpersonal communication. For the past few years, we have been observing 2- to 4-year-old children with autism interacting with Keepon, a creature-like robot that is only capable of expressing its attention (directing its gaze) and emotions (pleasure and excitement). While controlled b…	a) participants with neurological disorders were involved
2008	Jae-Moon Lee; Jong-Suk Choi; Yoon-Seob Lim; Hong-Sik Kim; Mignon Park	Intelligent and active system for human-robot interaction based on sound source localization		10.1109/ICCAS.2008.4694223	Today, we can see many kinds of robots anywhere. Robots are inseparable from human-beings. In result, human-robot interaction is getting more important. This paper describes a system for human-robot interaction which is one of the biggest issues recently. We approach the interaction from a localization point of view. The aim of the system for human-robot interaction is that the robot finds a pers…	other (no gaze following in HRI)
2008	B. Robins; K. Dautenhahn; R. te Boekhorst; C. L. Nehaniv	Behaviour delay and robot expressiveness in child-robot interactions: A user study on interaction kinesics		10.1145/1349822.1349826	This paper presents results of a novel study on interaction kinesics where 18 children interacted with a humanoid child-sized robot called KASPAR. Based on findings in psychology and social sciences we propose the temporal behaviour matching hypothesis which predicts that children will adapt to and match the robot's temporal behaviour. Each child took part in six experimental trials involving two…	other (no gaze following in HRI)
2008	M. Zecca; N. Endo; S. Momoki; K. Itoh; A. Takanishi	Design of the humanoid robot KOBIAN - preliminary analysis of facial and whole body emotion expression capabilities-		10.1109/ICHR.2008.4755969	Personal robots and robot technology (RT)-based assistive devices are expected to play a major role in our elderly-dominated society, with an active participation to joint works and community life with humans, as partner and as friends for us. In particular, these robots are expected to be fundamental for helping and assisting elderly and disabled people during their activities of daily living (A…	Robot (eye-)design
2008	Masahiko Taguchi; Kentaro Ishii; M. Imai	Synchronized behavior for sharing physical world information			This paper proposes a new communication model based on synchronized behaviors. If poeple talk about real world information, they use non-verbal expressions to draw other’s attention to the target. To achieve the reference to the information, we focus on behaviors which occur simultaneously. The simultaneous behaviors are the evidence that both humans share the same context in interaction. We empl…	other (no gaze following in HRI)
2008	T. Asfour; K. Welke; P. Azad; A. Ude; R. Dillmann	The Karlsruhe Humanoid Head		10.1109/ICHR.2008.4755993	The design and construction of truly humanoid robots that can perceive and interact with the environment depends significantly on their perception capabilities. In this paper we present the Karlsruhe Humanoid Head, which has been designed to be used both as part of our humanoid robots ARMAR-IIIa and ARMAR-IIIb and as a stand-alone robot head for studying various visual perception tasks in the con…	Robot (eye-)design
2008	Meng Qingmei; Wu Weiguo; Zhong Yusheng; Song Ce	Research and experiment of lip coordination with speech for the humanoid head robot-“H&Frobot-III”		10.1109/ICHR.2008.4756012	This paper proposes a method of lip shape coordination with speech in the facial expression robot system ldquoH&Frobot-IIIrdquo. The proposed method can model the talking robotpsilas lip shape using visual speech system, which includes three modules: speech recognition, lip shape recognition and lip pose actuator. In the lip shape recognition module, a viseme representation method is proposed for…	other (no gaze following in HRI)
2008	S. Haddadin; A. Albu-Schaffer; M. Frommberger; G. Hirzinger	The role of the robot mass and velocity in physical human-robot interaction - Part II: Constrained blunt impacts		10.1109/ROBOT.2008.4543389	Accidents occurring with classical industrial robots often lead to fatal injuries. Presumably, this is to a great extent caused by the possibility of clamping the human in the confined workspace of the robot. Before generally allowing physical cooperation of humans and robots in future applications it is therefore absolutely crucial to analyze this extremely dangerous situation. In this paper we …	other (no gaze following in HRI)
2008	F. Yamaoka; T. Kanda; H. Ishiguro; N. Hagita	How close? Model of proximity control for information-presenting robots			This paper describes a model for a robot to appropriately control its position when it presents information to a user. This capability is indispensable since in the future many robots will be functioning in daily situations as shopkeepers presenting products to customers or museum guides presenting information to visitors. Psychology research suggests that people adjust their positions to establi…	other (no gaze following in HRI)
2008	S. A. Green; J. G. Chase; X. Chen; M. Billinghurst	Evaluating the Augmented Reality Human-Robot Collaboration System		10.1109/MMVIP.2008.4749586	This paper discusses an experimental comparison of three user interface techniques for interaction with a mobile robot located remotely from the user. A typical means of operating a robot in such a situation is to teleoperate the robot using visual cues from a camera that displays the robot's view of its work environment. However, the operator often has a difficult time maintaining awareness of t…	VR/AR
2008	C. M. Stanton; P. H. Kahn; R. L. Severson; J. H. Ruckert; B. T. Gill	Robotic animals might aid in the social development of children with autism		10.1145/1349822.1349858	This study investigated whether a robotic dog might aid in the social development of children with autism. Eleven children diagnosed with autism (ages 5-8) interacted with the robotic dog AIBO and, during a different period within the same experimental session, a simple mechanical toy dog (Kasha), which had no ability to detect or respond to its physical or social environment. Results showed that…	a) participants with neurological disorders were involved
2008	M. E. Foster; E. G. Bard; M. Guhe; R. L. Hill; J. Oberlander; A. Knoll	The roles of haptic-ostensive referring expressions in cooperative, task-based human-robot dialogue		10.1145/1349822.1349861	Generating referring expressions is a task that has received a great deal of attention in the natural-language generation community, with an increasing amount of recent effort targeted at the generation of multimodal referring expressions. However, most implemented systems tend to assume very little shared knowledge between the speaker and the hearer, and therefore must generate fully-elaborated …	other (no gaze following in HRI)
2008	Hyunsoo Song; Young-Min Kim; J. -C. Park; Chong Hui Kim; Dong-Soo Kwon	Design of a robot head for emotional expression: EEEX		10.1109/ROMAN.2008.4600667	This paper describes the design of a new robot head which has three special parts for emotional expression. The emotion of robots has become an issue of interest in the field of robotics. This robot head, EEEX(exaggerating emotion expresser) is developed to efficiently express various emotions. EEEX is useful in the human-robot interaction. EEEX has 3 special elements that humans do not possess t…	Robot (eye-)design
2008	M. Li; S. Li; D. Zhao	A semi-autonomous teleoperation system based on robotic hand-eye coordination		10.1109/ICMA.2008.4798766	Framework of semi-autonomous teleoperation system based on robotic hand-eye coordination is discussed in this paper. According to mechanisms of visual feedback control and visual feedforward control inherent in human visual guided movement, autonomous hand-eye coordination system is constructed based on binocular disparity and active contour. As an application, the hand-eye coordination robot is …	other (no gaze following in HRI)
2008	M. Berlin; C. Breazeal; C. Chao	Spatial scaffolding cues for interactive robot learning		10.1109/IROS.2008.4651180	Spatial scaffolding is a naturally occurring human teaching behavior, in which teachers use their bodies to spatially structure the learning environment to direct the attention of the learner. Robotic systems can take advantage of simple, highly reliable spatial scaffolding cues to learn from human teachers. We present an integrated robotic architecture that combines social attention and machine …	other (no gaze following in HRI)
2008	X. Perrin; R. Chavarriaga; C. Ray; R. Siegwart; J. del R. Millán	A comparative psychophysical and EEG study of different feedback modalities for HRI		10.1145/1349822.1349829	This paper presents a comparison between six different ways to convey navigational information provided by a robot to a human. Visual, auditory, and tactile feedback modalities were selected and designed to suggest a direction of travel to a human user, who can then decide if he agrees or not with the robot's proposition. This work builds upon a previous research on a novel semi-autonomous naviga…	Brain imaging in HRI (EEG, fMRI)
2008	H. -P. Huang; Jia-Hong Chen; Hung-Jing Jian	Development of the joint attention with a new face tracking method for multiple people		10.1109/ARSO.2008.4653580	This thesis aims to develop a system for multiple objects tracking and joint attention between a human and a robot. We propose a new method (Modified Multi-CAMSHIFT, MMC), which is based on the characteristics of color and shape probability distribution, to solve the tracking problems for multiple objects. The color information is calculated by MMC improved from CAMSHIFT theory. The shape informa…	Screen full-text
2008	F. Hegel; S. Krach; T. Kircher; B. Wrede; G. Sagerer	Theory of Mind (ToM) on robots: A functional neuroimaging study		10.1145/1349822.1349866	Theory of Mind (ToM) is not only a key capability for cognitive development but also for successful social interaction. In order for a robot to interact successfully with a human both interaction partners need to have an adequate representation of the other's actions. In this paper we address the question of how a robot's actions are perceived and represented in a human subject interacting with t…	Brain imaging in HRI (EEG, fMRI)
2008	R. Schiavi; G. Grioli; S. Sen; A. Bicchi	VSA-II: a Novel Prototype of Variable Stiffness Actuator for Safe and Performing Robots Interacting with Humans		10.1109/ROBOT.2008.4543528	This paper presents design and performance of a novel joint based actuator for a robot run by variable stiffness actuation, meant for systems physically interacting with humans. This new actuator prototype (VSA-II) is developed as an improvement over our previously developed one reported in [9], where an optimal mechanical-control co-design principle established in [7] is followed as well. While …	Robot (eye-)design
2008	K. Petersen; J. Solis; K. Taniguchi; T. Ninomiya; T. Yamamoto; A. Takanishi	Development of the Waseda Flutist Robot No. 4 Refined IV: Implementation of a real-time interaction system with human partners		10.1109/BIOROB.2008.4762798	The aim of our research is to develop an anthropomorphic flutist robot that on the one hand reproduces the human motor skills required for playing the flute, and on the other hand displays cognitive capabilities for interacting with other (human) musicians. In this paper, we detail the recent mechanical improvements on the Waseda Flutist Robot (WF-4RIV), enhancing the realistic production of the …	Robot (eye-)design
2008	Y. Nagai; C. Muhl; K. J. Rohlfing	Toward designing a robot that learns actions from parental demonstrations		10.1109/ROBOT.2008.4543753	How to teach actions to a robot as well as how a robot learns actions is an important issue to be discussed in designing robot learning systems. Inspired by human parent-infant interaction, we hypothesize that a robot equipped with infant-like abilities can take advantage of parental proper teaching. Parents are known to significantly alter their infant-directed actions versus adult-directed ones…	other (no gaze following in HRI)
2008	N. Endo; S. Momoki; M. Zecca; M. Saito; Y. Mizoguchi; K. Itoh; A. Takanishi	Development of whole-body emotion expression humanoid robot		10.1109/ROBOT.2008.4543523	Personal robots and robot technology (RT)-based assistive devices are expected to play a major role in our elderly-dominated society, with an active participation to joint works and community life with humans, as partner and as friends for us. The authors think that the emotion expression of a robot is effective in joint activities of human and robot. In addition, we also think that bipedal walki…	Robot (eye-)design
2008	E. Schneider; S. Kohlbecher; T. Villgrattner; K. Bartl; S. Bardins; T. Poitschke; H. Ulbrich; T. Brandt	Vision system for wearable and robotic uses		10.1109/ROMAN.2008.4600633	Visual perception is thought to provide us with the illusion of a stable visual world that is seamless in time and space while it is continuously explored with saccades. The oculomotor system ensures retinal image stabilization during head, object, and surround motion. Prior to manipulation, objects are fixated with topdown driven look-ahead saccades, and similarly, the locomotion path is visuall…	other (no gaze following in HRI)
2008	H. Kim; H. Jasso; G. Deak; J. Triesch	A robotic model of the development of gaze following		10.1109/DEVLRN.2008.4640836	For humanoid robots, the skill of gaze following is a foundational component in social interaction and imitation learning.We present a robotic system capable of learning the gaze following behavior in a real-world environment. First, the system learns to detect salient objects and to distinguish a caregiverpsilas head poses in a semi-autonomous manner. Then we present multiple scenes containing d…	Screen full-text
2008	H. Sumioka; Y. Yoshikawa; M. Asada	Development of joint attention related actions based on reproducing interaction contingency		10.1109/DEVLRN.2008.4640839	Understanding the developmental process of joint attention related actions, such as gaze following and alternation, is one of essential issues for the emergence of communication. Previous synthetic studies have proposed learning methods for gaze following without any explicit instructions as the first step to understand the development of these actions. However, a robot was given a priori knowled…	Screen full-text
2008	N. Campbell	Multimodal Processing of Discourse Information; The Effect of Synchrony		10.1109/ISUC.2008.36	This paper describes progress in the design of unobtrusive technology for the tracking of participant status and engagement in spoken conversations. The apparatus and algorithms have applications in human-computer interface design and will enable a better level of communication between an information providing system, or robot, and a human user by mimicking the nonverbal processes that are an ess…	other (no gaze following in HRI)
2008	G. Hoffman; R. Kubat; C. Breazeal	A hybrid control system for puppeteering a live robotic stage actor		10.1109/ROMAN.2008.4600691	This paper describes a robotic puppeteering system used in a theatrical production involving one robot and two human performers on stage. We draw from acting theory and human-robot interaction to develop a hybrid-control puppeteering interface which combines reactive expressive gestures and parametric behaviors with a point-of-view eye contact module. Our design addresses two core considerations:…	other (no gaze following in HRI)
2008	F. Faber; M. Bennewitz; S. Behnke	Controlling the gaze direction of a humanoid robot with redundant joints		10.1109/ROMAN.2008.4600701	Due to their high number of joints, humanoid robots typically have kinematic redundancies to achieve end- effector poses. Examples for such redundancies are the kinematic chains of pitch and yaw joints that allow the robot to turn towards a gaze target. Our humanoid communication robot currently uses its spine, its neck, and its eye joints to direct its cameras towards an object. In this paper, w…	Robot gaze studies/ Eyetracking in HRI
2008	Wolfram Burgard; Oliver Brock; Cyrill Stachniss	Safety Evaluation of Physical Human-Robot Interaction via Crash-Testing			The light-weight robots developed at the German Aerospace Center (DLR) are characterized by their low inertial properties, torque sensing in each joint and a load to weight ratio similar to humans. These properties qualify them for applications requiring high mobility and direct interaction with human users or uncertain environments. An essential requirement for such a robot is that it must under…	d) industrial context (e.g. robotic arms)
2008	H. -D. Kim; K. Komatani; T. Ogata; H. G. Okuno	Evaluation of Two-Channel-Based Sound Source Localization Using 3D Moving Sound Creation Tool		10.1109/ICKS.2008.25	We proposed the way that can repeatedly evaluate the localization methods for moving sounds in the same condition regardless of a kind of methods and a number of microphones. And, we developed two-channel-based sound source localization integrated with a cross-power spectrum phase (CSP) analysis and EM algorithm. This one can localize several moving sounds and reduce localization error. Many soun…	other (no gaze following in HRI)
2008	C. D'Este; D. Reid; B. H. Kang	A Robotic Interface to a Medication Review Expert System		10.1109/UMC.2008.36	Medication problems are responsible for a significant percentage of health problems in the aged. A robot in the patient's home may assist in monitoring their condition and medication use. This application allows us to address issues with integrating the sensory and interactive capabilities of robots with the high-level problem solving of expert systems. The robot needs to provide and recieve info…	c) medical context (e.g. surgical robots)
2008	Masahiko Taguchi; Kentaro Ishii; Michita Imai	The effect of simultaneous behaviors for sharing real world information		10.1109/ROMAN.2008.4600659	This paper investigates a communication model which explains what behaviors make humans think that they share information with a robot. We focus on the motion of a robot’s gaze which is synchronized with a human’s gesture and a gaze direction, and propose a communication model for a robot to share real world information with a human. We have conducted a psychological experiment and reveals the ef…	Screen full-text
2008	S. Okamoto; K. Kurose; S. Saga; K. Ohno; S. Tadokoro	Validation of Simulated Robots with Realistically Modeled Dimensions and Mass in USARSim		10.1109/SSRR.2008.4745881	In the case of simulators of mobile robots, it is necessary to clarify the similarity between actual and simulated robots in order to improve the efficiency and transparency of simulators as research tools. Because of its real-time performance, USAR-Sim [1] has been popularly used in studies involving human-robot interactions. However, since USARSim uses approximations and abbreviations in its ph…	VR/AR
2008	S. Dominguez; E. Zalama; J. G. Garcia-Bermejo; J. Pulido	Motivation and competitive learning in a social robot		10.1109/IROS.2008.4650848	This paper describes the motivation and learning subsystems of Arisco which is a mechatronic head with interactive capacity which includes high expressivity through gesturing, voice recognition, text to speech generation, visual tracking, and Internet information retrieval. The general architecture is first described in the paper. Then, the learning capacity of Arisco is addressed. It learns and …	other (no gaze following in HRI)
2008	P. W. Ferrez; J. del R. Millan	Error-Related EEG Potentials Generated During Simulated Brain–Computer Interaction	1558-2531	10.1109/TBME.2007.908083	Brain–computer interfaces (BCIs) are prone to errors in the recognition of subject's intent. An elegant approach to improve the accuracy of BCIs consists in a verification procedure directly based on the presence of error-related potentials (ErrP) in the electroencephalogram (EEG) recorded right after the occurrence of an error. Several studies show the presence of ErrP in typical choice reaction…	Brain imaging in HRI (EEG, fMRI)
2008	M. Liem; A. Visser; F. Groen	A hybrid algorithm for tracking and following people using a robotic dog		10.1145/1349822.1349847	The capability to follow a person in a domestic environment is an important prerequisite for a robot companion. In this paper, a tracking algorithm is presented that makes it possible to follow a person using a small robot. This algorithm can track a person while moving around, regardless of the sometimes erratic movements of the legged robot. Robust performance is obtained by fusion of two algor…	other (no gaze following in HRI)
2008	Jacobsson, M.; Bodin, J.; Holmquist, L.E.	The see-Puck: A platform for exploring human-robot relationships		10.1145/1357054.1357078	We present the see-Puck, a round display module that extends an open robot platform, the e-Puck. It holds 148 LEDs (light emitting diodes) to enable the presentation of eye-catching visual animated patterns, while keeping hardware costs and energy consumption at a minimum. The see-Puck was a result of a study of future robot applications, where relationship and interaction qualities found in owne…	other (no gaze following in HRI)
2008	Yamazaki, A.; Yamazaki, K.; Kuno, Y.; Burdelski, M.; Kawashima, M.; Kuzuoka, H.	Precision timing in human-robot interaction: Coordination of head movement and utterance		10.1145/1357054.1357077	As research over the last several decades has shown that non-verbal actions such as face and head movement play a crucial role in human interaction, such resources are also likely to play an important role in human-robot interaction. In developing a robotic system that employs embodied resources such as face and head movement, we cannot simply program the robot to move at random but rather we nee…	other (no gaze following in HRI)
2008	Ryu, Y.G.; An, K.H.; Kim, S.J.; Chung, M.J.	Development of an active head eye system for human-robot interaction			In the robotics community, there is a growing interest in building personal robots, or in building robots that share the same workspace with humans. Therefore natural interaction between humans and robots is essential. To interact socially with humans, a robot must be able to do more than simply gather information about its surroundings; it must be able to express its states or emotions so that h…	Robot (eye-)design
2008	Marcos-Pablos, S.; Gómez-García-Bermejo, J.G.; Zalama Casanova, E.	A realistic facial animation suitable for human-robot interfacing		10.1109/IROS.2008.4650814	In this paper an interactive and realistic facial animation oriented to human-computer interaction and social robotics is proposed. An initial model is obtained from a real face using a range scanner, and is then animated using a hierarchical skeleton oriented procedure. The rig structure is close to that of real facial muscular anatomy and the behavior follows the Facial Action Coding System. Th…	Robot (eye-)design
2008	Cruz-Ramírez, S.R.; Mae, Y.; Takubo, T.; Arai, T.	Detection of screws on metal-ceiling structures for dismantling tasks in buildings		10.1109/IROS.2008.4650975	In the renewal process of office interiors, a robotic system is needed in order to assist the human workers engaged in this kind of job. Regarding the items in the ceiling side, after the dismantling task of the ceiling panels, it is necessary to remove carefully the screws that once held these boards to the Light Gauge Steel (LGS), with the purpose of reusing. The proposed methodology to achieve…	d) industrial context (e.g. robotic arms)
2008	Lenz, C.; Panin, G.; Röder, T.; Wojtczyk, M.; Knoll, A.	Hardware-assisted multiple object tracking for human-robot-interaction		10.1145/1514095.1514177	At the moment, the collaboration of human and robot is mainly based on a master-slave level with a human teleoperating the robot or programming it o-line allowing the robot to execute only static tasks. In industrial production the limitations make a collaboration at the moment nearly impossible, because of the needed safety for the human worker. Therefore, to ensure safety, the workspaces of hum…	d) industrial context (e.g. robotic arms)
2008	Suzuki, M.	Visuo-motor coordination in bipedal humanoid robot walking		10.1109/FGCNS.2008.28	Complex visual tasks may be tackled with remarkably simple neural architectures generated by a co-evolutionary process of active vision and feature selection. This hypothesis has recently been tested in several robotic applications such as shape discrimination, car driving, indoor/outdoor navigation of a wheeled robot. Here we describe an experiment where this hypothesis is further examined in go…	other (no gaze following in HRI)
2008	Yoshikawa, Y.; Yamamoto, S.; Sumioka, H.; Ishiguro, H.; Asada, M.	Spiral response-cascade hypothesis - Intrapersonal responding-cascade in gaze interaction		10.1145/1349822.1349864	A spiral response-cascade hypothesis is proposed to model the mechanism that enables human communication to emerge or be maintained among agents. In this hypothesis, we propose the existence of three cascades each of which indicates intrapersonal or interpersonal mutual facilitation in the formation of someone's feelings about one's communication partners and the exhibition of behaviors in commun…	other (no gaze following in HRI)
2008	Latif, H.O.; Sherkat, N.; Lotfi, A.	TeleGaze: Teleoperation through eye gaze		10.1109/UKRICIS.2008.4798932	Most teleoperation tasks involve controlling as well as monitoring from a remote location. This requires the eyes of the operator to be engaged in the monitoring task and the hands in the controlling task for the whole duration of the operation. Since the eyes are involved in the monitoring task anyway, inputs from their gaze can be used to aid in the controlling task to free the hands of the ope…	Robot gaze studies/ Eyetracking in HRI
2008	Latif, H.O.; Sherkat, N.; Lotfi, A.	Remote control of mobile robots through human eye gaze: The design and evaluation of an interface		10.1117/12.799831	Controlling mobile robots remotely requires the operator to monitor the status of the robot through some sort of feedback. Assuming a vision based feedback system is used the operator is required to closely monitor the images while navigating the robot in real time. This will engage the eyes and the hands of the operator. Since the eyes are engaged in the monitoring task anyway, their gaze can be…	Robot gaze studies/ Eyetracking in HRI
2008	Yamamoto, T.; Shibata, S.; Mise, Y.; Jindai, M.	Research on instruction of robots by head movement using "Kansei" transfer function		10.1109/SICE.2008.4654813	In this research, an interface to instruct robots by the movement of the human head is presented. In the proposed interface, a robot moves in cooperation with the movement of the human head. The intersection point between the extension line of the head direction and a plane on which robots work is regarded as the instruction point and an interface system in which the robot follows the movement of…	other (no gaze following in HRI)
2008	Taguchi, M.; Ishii, K.; Imai, M.	Effectiveness of simultaneous behavior by interactive robot		10.1007/978-3-540-69731-2_85	The ability of a robot to do gaze-drawing and to gesture have become recognized as essential elements in achieving joint attention of the real world during human-robot interaction. However, the ability of a robot using such non-verbal actions to interrupt human action is unclear. We have conducted an experiment in which a robot tries to interrupt human action to demonstrate the effectiveness of a…	other (no gaze following in HRI)
2008	Maini, E.S.; Manfredi, L.; Laschi, C.; Dario, P.	Bioinspired velocity control of fast gaze shifts on a robotic anthropomorphic head		10.1007/s10514-007-9078-z	In this paper we address the problem of executing fast gaze shifts toward a visual target with a robotic platform. The robotic platform is an anthropomorphic head with seven degrees of freedom (DOFs) that was designed to mimic the physical dimensions (i.e. geometry and masses), the performances (i.e. angles and velocities) and the functional abilities (i.e. neck-movements and eyes vergence) of th…	other (no gaze following in HRI)
2008	Pizzamiglio, M.R.; Nasti, M.; Piccardi, L.; Vitturini, C.; Morelli, D.; Guariglia, C.	Visual-motor coordination computerized training improves the visuo-spatial performance in a child affected by Cri-du-Chat syndrome		10.1097/MRR.0b013e3282fbfbde	The present study reports on the effects of an experimental computerized training specifically conceived for improving visual-motor coordination in a child (L.D.J.) affected by Cri-du-Chat syndrome. The child was asked to touch a picture on the screen with a coordinated hand movement to obtain the appearance of a new picture. The training was organized into four levels of increasing difficulty, w…	Insufficient data/ off-topic
2008	Schweigart, G.; Mergner, T.	Human stance control beyond steady state response and inverted pendulum simplification		10.1007/s00221-007-1189-4	Systems theory analyses have suggested that human upright stance can be modelled in terms of continuous multi-sensory feedback control. So far, these analyses have considered mainly steady-state responses to periodic stimuli and relied on a simplifying model of the body's mechanics in the form of an inverted pendulum. Therefore, they may have ignored relevant aspects of the postural behaviour. To…	other (no gaze following in HRI)
2008	Michalowski, M.P.; Kozima, H.	Rhythm in human-robot social interaction		10.1109/MIS.2008.22	Technologies have been developed for the perception, generation, and synchrony of rhythmic behavior that enable robots to dance with children. Keepon is a small robot that is designed to promote comfort and understanding in children, particularly those who are suffering with developmental orders such as autism. The eyes of Keepon are cameras and nose is a microphone and four motors in its base pr…	other (no gaze following in HRI)
2008	Durán, B.; Kuniyoshi, Y.; Sandini, G.	Eyes-neck coordination using chaos		10.1007/978-3-540-78317-6_9	The increasing complexity of humanoid robots and their expected performance in real dynamic environments demand an equally complex, autonomous and dynamic solution. Our approach for the creation of real autonomy in artificial systems is based on the use of nonlinear dynamical systems. The purpose of this research is to demonstrate the feasibility of using coupled chaotic systems within the area o…	other (no gaze following in HRI)
2008	Reinoso, O.; Gil, A.; Paýa, L.; Juliá, M.	Mechanisms for collaborative teleoperation with a team of cooperative robots		10.1108/01439910810843261	Purpose - This paper aims to present a teleoperation system that allows one to control a group of mobile robots in a collaborative manner. In order to show the capabilities of the collaborative teleoperation system, it seeks to present a task where the operator collaborates with a robot team to explore a remote environment in a coordinated manner. The system implements human-robot interaction by …	other (no gaze following in HRI)
2008	Sumioka, H.; Yoshikawa, Y.; Asada, M.	Learning of Joint Attention from Detecting Causality Based on Transfer Entropy		10.20965/jrm.2008.p0378	Joint attention, i.e., the behavior of looking at the same object that another person is looking at, plays an important role in human and human-robot communication. Previous synthetic studies focusing on modeling the early developmental process of joint attention have proposed learning methods without explicit instructions for joint attention. In these studies, the causal structure between a perc…	Screen full-text
2008	Yamada, T.; Watanabe, T.	Development of a pneumatic cylinders-driven arm wrestling robot system		10.1299/kikaic.74.2264	In this study, we develop a pneumatic cylinders-driven arm wrestling robot system Known as ForceRobot, which comprises a 5 DOF force display system with 4 pneumatic cylinders and a force sensor and a human-like head robot with stereo visual servo mechanism. The head robot can display facial expressions by using its eyes, eyelids, lips, and by changing its facial color. We use the system to analyz…	other (no gaze following in HRI)
2008	Terauchi, M.; Tanaka, Y.; Tsuji, T.	Real-time hand and eye coordination for flexible impedance control of robot manipulator		10.1007/978-3-540-78157-8_23	In recent years a lot of versatile robots have been developed to work in environments with human. However they are not sufficiently flexible nor safe in terms of interaction with human. In our approach we focused on hand and eye coordination in order to establish a flexible robot control, in which a robot recognizes its environment from the input camera images and equips a soft contacting strateg…	d) industrial context (e.g. robotic arms)
2009	M. Staudte; M. W. Crocker	Visual attention in spoken human-robot interaction		10.1145/1514095.1514111	Psycholinguistic studies of situated language processing have revealed that gaze in the visual environment is tightly coupled with both spoken language comprehension and production. It has also been established that interlocutors monitor the gaze of their partners, a phenomenon called “joint attention”, as a further means for facilitating mutual understanding. We hypothesise that human-robot inte…	Human following robot gaze
2009	R. Mead; M. J. Mataric	The power of suggestion: Teaching sequences through assistive robot motions		10.1145/1514095.1514194	We present a preliminary implementation of a robot within the context of social skills intervention. The robot engages a human user in an interactive and adaptive game-playing session that emphasizes a specific sequence of movements over time. Such games highlight joint attention and encourage forms of interaction that are useful within various assistive domains. Noteworthy robot activities inclu…	a) participants with neurological disorders were involved
2009	M. Begum; F. Karray; G. K. I. Mann; R. Gosine	A probabilistic approach for attention-based multi-modal human-robot interaction		10.1109/ROMAN.2009.5326198	The interaction between a robot and a human becomes meaningful when the robotic agent possesses some level of human-like cognition. This paper proposes an attention-based approach for multi-modal HRI. The core of the proposed approach is a bio-inspired artificial model of visual attention which enables a robot to focus on the visually salient and/or behaviorally relevant stimuli in the surroundin…	No gaze/head and object tracking
2009	Y. Muto; S. Takasugi; T. Yamamoto; Y. Miyake	Timing control of utterance and gesture in interaction between human and humanoid robot		10.1109/ROMAN.2009.5326319	Towards establishing future-oriented relations between humans and robots, not only verbal, but also nonverbal robot functions have been studied. However, it is not clear how these different functions should be combined and implemented in robots in order to achieve `natural' human-robot communication or interaction. In this paper, we focus on the timing for the coordination between utterance as a …	other (no gaze following in HRI)
2009	L. F. Marin-Urias; E. A. Sisbot; A. K. Pandey; R. Tadakuma; R. Alami	Towards shared attention through geometric reasoning for Human Robot Interaction		10.1109/ICHR.2009.5379555	Human robot interaction brings new challenges to the geometric reasoning and space sharing. The robot should not only reason on its own capacities but also consider the actual situation by looking from human's eyes, thus ¿putting itself to human's perspective¿. In humans, the ¿visual perspective taking¿ ability begins to appear by 24 months of age and is used to determine if another person can se…	Screen full-text
2009	X. Chen; H. Xu; L. Wang; B. Wang; C. Yang	Humanoid Robot Head Interaction Based on Face Recognition		10.1109/APCIP.2009.55	A humanoid robot head was developed with function of face detection, face recognition and face automatic follow. AdaBoost algorithm was used to detect face from video image and 2DPCA algorithm was used to realize face recognition. With mechanical structure design of two degrees of freedom and through control of motor, the humanoid robot head can track the objective face, which imitate the interac…	Robot gaze studies/ Eyetracking in HRI
2009	B. Robins; K. Dautenhahn; P. Dickerson	From Isolation to Communication: A Case Study Evaluation of Robot Assisted Play for Children with Autism with a Minimally Expressive Humanoid Robot		10.1109/ACHI.2009.32	The general context of the work presented in this paper is assistive robotics with our long-term aim to support children with autism. This paper is part of the Aurora project that studies ways in which robotic systems can encourage basic communication and social interaction skills in children with autism. This paper investigates how a small minimally expressive humanoid robot KASPAR can assume th…	a) participants with neurological disorders were involved
2009	M. Noda; T. Osumi; K. Fujimoto; H. Osawa; M. Imai; K. Shinozawa	Blog Robot: A new style for accessing location-based contents		10.1145/1514095.1514136	Summary form only given. We propose a portable robot named “Blog Robot” (Fig.1 left) which presents blog contents by using verbal and non-verbal expression. Blog Robot is a robotized smart-phone which has a head and arms for making hand gestures, eye contact, and joint attention. The blog is widely used to express personal views or to record daily occurrences. One of the information frequently po…	other (no gaze following in HRI)
2009	L. Santos; J. A. Prado; J. Dias	Human Robot interaction studies on laban human movement analysis and dynamic background segmentation		10.1109/IROS.2009.5354564	Human movement analysis through vision sensing systems is an important subject regarding Human-Robot interaction. This is a growing area of research, with wide range of applications fields. The ability to recognize human actions using passive sensing modalities, is a decisive factor for machine interaction. In mobile platforms, image processing is regarded as a problem, due to constant changes. W…	other (no gaze following in HRI)
2009	O. O. Ogorodnikova	An integrated monitoring system for the human robot collaborative workspace		10.1109/SOFA.2009.5254877	Safety is a major concern in many complex robotized systems especially when the task implies collaboration between human and robot with the workspace sharing. In this research a theoretical representation of the integrated safety monitoring system is introduced. The monitoring system is modeled as a separated unit which decision making mechanism is based on the safety expert system (SES) data ana…	other (no gaze following in HRI)
2009	B. Mutlu; F. Yamaoka; T. Kanda; H. Ishiguro; N. Hagita	Nonverbal leakage in robots: Communication of intentions through seemingly unintentional behavior		10.1145/1514095.1514110	Human communication involves a number of nonverbal cues that are seemingly unintentional, unconscious, and automatic-both in their production and perception-and convey rich information on the emotional state and intentions of an individual. One family of such cues is called “nonverbal leakage.” In this paper, we explore whether people can read nonverbal leakage cues-particularly gaze cues-in huma…	other (no gaze following in HRI)
2009	F. Yamaoka; T. Kanda; H. Ishiguro; N. Hagita	Developing a model of robot behavior to identify and appropriately respond to implicit attention-shifting		10.1145/1514095.1514120	In this paper, we present our current research on developing a model of robot behavior that leads to feelings of “being together” using the robot's body position and orientation. Creating feelings of “being together” will be an essential skill for robots that live with humans and adapt to daily human activities such as walking together or establishing joint attention to information in the environ…	Screen full-text
2009	M. Laffranchi; N. G. Tsagarakis; D. G. Caldwell	Safe human robot interaction via energy regulation control		10.1109/IROS.2009.5354803	This paper presents an energy-based control strategy to be used in robotic systems working closely or cooperating with humans. The presented method bounds the dangerous behavior of the robot during the first instants of the impact by limiting the energy stored into the system to a maximum imposed value.Two critical physical human robot interaction (pHRI) cases are studied, these are the collision…	other (no gaze following in HRI)
2009	J. W. Hart; E. Avrunin; D. Golub; B. Scassellati; S. W. Zucker	Incorporating active vision into the body schema		10.1145/1514095.1514193	Many humanoid robots are built with active vision systems that allow them to foveate objects in an anthropomorphic manner that approximates human eye movement. Unfortunately, the act of foveating an object causes a change in the system's epipolar geometry, the projective relationship between the two cameras. Interestingly, however, one solution to this problem has a strong relationship with anoth…	other (no gaze following in HRI)
2009	F. Dornaika; B. Raducanu	Three-Dimensional Face Pose Detection and Tracking Using Monocular Videos: Tool and Application	1941-0492	10.1109/TSMCB.2008.2009566	Recently, we have proposed a real-time tracker that simultaneously tracks the 3D head pose and facial actions in monocular video sequences that can be provided by low quality cameras. This paper has two main contributions. First, we propose an automatic 3-D face pose initialization scheme for the real-time tracker by adopting a 2-D face detector and an eigenface system. Second, we use the propose…	Robot gaze studies/ Eyetracking in HRI
2009	P. Evrard; N. Mansard; O. Stasse; A. Kheddar; T. Schauß; C. Weber; A. Peer; M. Buss	Intercontinental, multimodal, wide-range tele-cooperation using a humanoid robot		10.1109/IROS.2009.5354412	This paper is the continuation of our previous work in intercontinental, collaborative teleoperation with a humanoid robot. Our new achievement consists in an extension of the former single-arm bilateral teleoperation setting to include bimanual manipulation and walking. A coupling scheme for simultaneous manipulation and locomotion is developed. Furthermore, a task-based control framework, inclu…	d) industrial context (e.g. robotic arms)
2009	S. Ulbrich; V. R. de Angulo; T. Asfour; C. Torras; R. Dillmann	Rapid learning of humanoid body schemas with Kinematic Bézier Maps		10.1109/ICHR.2009.5379543	This paper addresses the problem of hand-eye coordination and, more specifically, tool-eye recalibration of humanoid robots. Inspired by results from neuroscience, a novel method to learn the forward kinematics model as part of the body schema of humanoid robots is presented. By making extensive use of techniques borrowed from the field of computer-aided geometry, the proposed kinematic Bezier ma…	other (no gaze following in HRI)
2009	J. C. Murray; L. Canamero; A. Hiolle	Towards a model of emotion expression in an interactive robot head		10.1109/ROMAN.2009.5326131	In this paper we present a robotic head designed for interaction with humans, endowed with mechanisms to make the robot respond to social interaction with emotional expressions, allowing the emotional expression of the robot to be directly influenced by the social interaction process. We look into how emotionally expressive visual feedback from the robot can enrich the interaction process and pro…	Robot (eye-)design
2009	Z. Yucel; A. A. Salah; C. Mericli; T. Mericli	Joint visual attention modeling for naturally interacting robotic agents		10.1109/ISCIS.2009.5291820	This paper elaborates on mechanisms for establishing visual joint attention for the design of robotic agents that learn through natural interfaces, following a developmental trajectory not unlike infants. We describe first the evolution of cognitive skills in infants and then the adaptation of cognitive development patterns in robotic design. A comprehensive outlook for cognitively inspired robot…	No technical implementation
2009	C. Bartneck; T. Kanda; H. Ishiguro; N. Hagita	My robotic doppelgänger - a critical look at the Uncanny Valley		10.1109/ROMAN.2009.5326351	The Uncanny Valley hypothesis has been widely used in the areas of computer graphics and human-robot interaction to motivate research and to explain the negative impressions that participants report after exposure to highly realistic characters or robots. Despite its frequent use, empirical proof for the hypothesis remains scarce. This study empirically tested two predictions of the hypothesis: a…	other (no gaze following in HRI)
2009	A. Valero; G. Randelli; F. Botta; C. Saracini; D. Nardi	Give me the control, I can see the robot!		10.1109/SSRR.2009.5424157	Emergency and exploration missions are accomplished by remote stationary personnel and on-site responders that can deploy robots for dealing with situations involving hazard or inaccessibility. Thus, human-robot interaction (HRI) plays a key role in these kinds of applications. Intra-scenario operator mobility is often considered to be advantageous for acquiring situational awareness (SA) in the …	d) industrial context (e.g. robotic arms)
2009	F. Hegel; M. Lohse; B. Wrede	Effects of visual appearance on the attribution of applications in social robotics		10.1109/ROMAN.2009.5326340	This paper investigates the influence of visual appearance of social robots on judgments about their potential applications. 183 participants rated the appropriateness of thirteen categories of applications for twelve social robots in an online study. The ratings were based on videos displaying the appearance of the robot combined with basic information about the robots' general functions. The re…	other (no gaze following in HRI)
2009	J. C. Murray; L. Canamero	Developing preferential attention to a speaker: A robot learning to recognise its carer		10.1109/ALIFE.2009.4937697	In this paper we present a socially interactive multi-modal robotic head, ERWIN - Emotional Robot With Intelligent Networks, capable of emotion expression and interaction via speech and vision. The model presented shows how a robot can learn to attend to the voice of a specific speaker, providing a relevant emotional expressive response based on previous interactions. We show three aspects of the…	other (no gaze following in HRI)
2009	R. R. da Silva; C. A. Policastro; R. A. F. Romero	Relational reinforcement learning applied to shared attention		10.1109/IJCNN.2009.5178735	This paper describes the design and implementation of a learning method in the context of robotic architecture for the social interactive simulation. This method is based on TG algorithm, named ETG, but use incremental process during the episode of learning. So, it does not use secondary memory to storage examples before insert in relational regression engine. This make easier the agent to choose…	other (no gaze following in HRI)
2009	M. Shimada; Y. Yoshikawa; H. Ishiguro	Social balancing effect of eye contact		10.1109/ROMAN.2009.5326147	How humans recognize others is a central topic in both psychology and the field of robot communication. In this paper, we address the issue of such social cognition in a triadic situation since it has not yet been well explored in psychological studies although it is not negligible in daily situations. Classical Heider's balance theory has been suggested in that there are balanced states of triad…	Robot gaze studies/ Eyetracking in HRI
2009	F. Hecht; P. Azad; R. Dillmann	Markerless human motion tracking with a flexible model and appearance learning		10.1109/ROBOT.2009.5152494	A new approach to the 3D human motion tracking problem is proposed, which combines several particle filters with a physical simulation of a flexible body model. The flexible body model allows the partitioning of the state space of the human model into much smaller subsets, while finding a solution considering all the partial results of the particle filters. The flexible model also creates the nec…	other (no gaze following in HRI)
2009	M. Ajallooeian; A. Borji; B. N. Araabi; M. N. Ahmadabadi; H. Moradi	Fast Hand gesture recognition based on saliency maps: An application to interactive robotic marionette playing		10.1109/ROMAN.2009.5326240	In this paper, we propose a fast algorithm for gesture recognition based on the saliency maps of visual attention. A tuned saliency-based model of visual attention is used to find potential hand regions in video frames. To obtain the overall movement of the hand, saliency maps of the differences of consecutive video frames are overlaid. An improved characteristic loci feature extraction method is…	other (no gaze following in HRI)
2009	K. S. Lohan; A. -L. Vollmer; J. Fritsch; K. Rohlfing; B. Wrede	Which ostensive stimuli can be used for a robot to detect and maintain tutoring situations?		10.1109/ACII.2009.5349507	In developmental research, tutoring behavior has been identified as scaffolding infants' learning processes. Infants seem sensitive to tutoring situations and they detect these by ostensive cues. Some social signals such as eye-gaze, child-directed speech (Motherese), child-directed motion (Motionese), and contingency have been shown to serve as ostensive cues. The concept of contingency describe…	Screen full-text
2009	J. Sugiyama; J. Miura	Development of a vision-based interface for instructing robot motion		10.1109/ROMAN.2009.5326272	This paper describes a vision-based interface for instructing robot motion easily. An interface that makes the robot move in the same way as user's motion is effective for an intuitive motion instruction. Such an interface can be realized by estimating the pose (position and orientation) of the interface and executing move commands for making the robot take the same pose.We estimate the pose of t…	other (no gaze following in HRI)
2009	B. S. Han; W. K. Ho; H. J. Tay; T. L. Ng; A. P. Yow; I. -M. Chen; S. H. Yeo; H. Li	A life-size robotic lion dance system with integrated motion control		10.1109/ROMAN.2009.5326325	This paper describe an implemented robot lion dance system, developed by a multi-disciplinary team of researchers over the past three years. We aim to use advance robotic technology to develop a mechatronic system that can perform life-size lion dancing with the traditional lion dance outfit. We intend to experiment the fusion of traditional art form and robotic technology so as to stimulate peop…	other (no gaze following in HRI)
2009	Y. Sejima; T. Watanabe	An embodied virtual communication system with a speech-driven embodied entrainment picture		10.1109/ROMAN.2009.5326243	We have already developed an embodied virtual communication system for human interaction analysis by synthesis. This system provides two remote talkers with a communication environment in which embodied interaction is shared by VirtualActors including the talkers themselves through a virtual face-to-face scene. We confirmed the importance of embodied sharing in embodied communication by using the…	VR/AR
2009	R. Kato; Y. Yoshitomi; T. Asada; Y. Fujita; M. Tabuse	A method for synchronizing nods of a CG character and a human using thermal image processing		10.1109/ROMAN.2009.5326296	We have proposed a method for communication between a human and a CG character by exploiting thermal image processing. The CG character can synchronize its nod with a human's nod by predicting his or her nod. We use as a feature parameter the ratio of horizontal length to vertical length of face skin region on a thermal image. The measured parameter is inputted to fuzzy algorithm system to obtain…	other (no gaze following in HRI)
2009	J. -J. Park; J. -B. Song	Collision analysis and evaluation of collision safety for service robots working in human environments			Collision safety between humans and robots has drawn much attention because service robots are increasingly being used in human environments. The design of a service robot usually requires reliable collision analysis based on appropriate safety criterion. Previous safety criteria are too restrictive or generous with respect to collision injury. This paper proposes a new safety criterion for physi…	other (no gaze following in HRI)
2009	Qi Li; J. Wu	Multisensory interactions of audiovisual stimuli presented at different locations in auditory-attention tasks: A event-related potential (ERP) study		10.1109/ICMA.2009.5245991	We applied behavioral and event-related potential (ERP) measures to study the multisensory interactions of audiovisual stimuli presented at different locations in an auditory-attention task in which an irrelevant visual stimulus occasionally accompanied the auditory stimulus. A stream of visual (V), auditory (A), spatially congruent audiovisual (AV_Con), and spatially incongruent audiovisual (AV_…	other (no gaze following in HRI)
2009	S. Banerji; J. Heng	A unified, neuro-physio platform to facilitate collaborative play in children with learning disabilities		10.1109/ICORR.2009.5209539	While society is partly responsible for a feeling of isolation among children with learning disabilities, this isolation is exacerbated by the child's inability to adjust psychosocially. The authors hypothesize that social inclusion will be a natural outcome if technology can restore or assist the ability of basic self-expression and self-growth. One of the most promising methods of expression fo…	Brain imaging in HRI (EEG, fMRI)
2009	S. Haddadin; A. Albu-Schaffer; M. Frommberger; J. Rossmann; G. Hirzinger	The “DLR crash report”: Towards a standard crash-testing protocol for robot safety - Part II: Discussions		10.1109/ROBOT.2009.5152711	After giving a rich data basis of our impact tests with standardized crash-test dummies in Part I of this work we address in Part II various aspects related to these tests in a case based discussion. The presented facts, the knowledge gained from our previous work, and the data from Part I lead us to recommendations for standardized crash-testing procedures in robotics. The proposed impact proced…	d) industrial context (e.g. robotic arms)
2009	R. W. Picard	Robots with emotional intelligence		10.1145/1514095.1514098	This keynote talk will illustrate a basic set of skills of emotional intelligence, how they are important for robots and agents that interact with people, and how our research at MIT addresses part of the problem of giving robots such skills. One of the most important skills is the ability to perceive and understand expressions of emotion, which I will highlight by demonstrating new technologies …	Insufficient data/ off-topic
2009	B. Kwon; Y. Park; Y. -s. Park	Multiple sound sources localization using the spatially mapped GCC functions			A variety of methods for sound source localization have been developed recently and applied to several applications such as surveillance, auditory scene analysis for hearing aids, robot auditory system and so on. In the previous work, we proposed the sound source localization using the spatially mapped GCC functions based on TDOA under the single source assumption for robot auditory system. Howev…	other (no gaze following in HRI)
2009	K. -T. Song; S. -C. Wang; M. -J. Han; C. -Y. Kuo	Pose-variant face recognition based on an improved Lucas-Kanade algorithm		10.1109/ARSO.2009.5587066	In this paper, a pose-variant face recognition system is presented for study of human-robot interaction design. An iterative fitting algorithm is proposed to extract feature-point positions based on active appearance model (AAM). Comparing with the traditional Lucas-Kanade algorithm, the proposed iterative algorithm improves the capability of correct convergence as a larger variation of head post…	other (no gaze following in HRI)
2009	S. Haddadin; A. Albu-Schaffer; M. Frommberger; J. Rossmann; G. Hirzinger	The “DLR Crash Report”: Towards a standard crash-testing protocol for robot safety - Part I: Results		10.1109/ROBOT.2009.5152602	After analyzing fundamental impact characteristics of robot-human collisions in our previous work, the intention in the present paper is to augment existing knowledge in this field, verify previously given statements with standardized equipment of the German Automobile Club (ADAC), and provide a crash-test report for robots in general. Various new insights are achieved and a systematic and extens…	d) industrial context (e.g. robotic arms)
2009	D. R. Faria; H. Aliakbarpour; J. Dias	Grasping movements recognition in 3D space using a Bayesian approach			In this work we present grasping movements recognition in 3D space. We also present the idea of a database of different sensors data for different scenarios of grasping and handling tasks for our future works. Multi-sensor information for grasp tasks require sensors calibration and synchronized data with timestamp that we start to develop to share with the researches of this area. In the scenario…	other (no gaze following in HRI)
2009	Déniz, O.; Lorenzo-Navarro, J.; Hernandez-Tejera, M.; Castrillón-Santana, M.; Bueno, G.	Emotional modeling in an interactive robotic head			Social intelligence seems to obviously require emotions. People have emotions, recognize them in others and also express them. A wealth of information is conveyed through facial expressions, voice tone, etc. If robots can recognize and express emotions, the interaction with the user will be improved because the robot will be able to analyze his/her affective state and choose a different action co…	other (no gaze following in HRI)
2009	Santos, L.; Dias, J.	Human-robot interaction: Invariant 3-D features for Laban movement analysis shape component			In the field of human-machine interaction, there are still lacking efficient tools within visual perception of human non-verbal comunication. In this context, some investigation has been conducted within the paradigm of Laban Movement Analysis (LMA) [1-5]. This work, will explore how visual signals can be processed in order to retrieve useful features which will allow the characterization of move…	other (no gaze following in HRI)
2009	Latif, H.O.; Sherkat, N.; Lotfi, A.	Teleoperation through eye gaze (TeleGaze): A multimodal approach		10.1109/ROBIO.2009.5420585	Most mobile robot teleoperation require monitoring as well as controlling from a remote location. This engages both the hands and the eyes of the human operator for the whole duration of the operation. Aiming at minimizing the human body engagement by freeing the hands of the operator from the controlling task, previous works by the authors proved that both monitoring and controlling can be achie…	other (no gaze following in HRI)
2009	Ammar, B.; Rokbani, N.; Alimi, A.M.; Ben Khelifa, M.M.	Human walker's detection and localization		10.1109/ICSCS.2009.5412217	Vision based Human Robot Interaction (HRI) is one of main interest in our research. The aim of this paper is the detection and localization of a human walker. Our system detects the human walking by tracking the skin, locating the head and the lower part of the body and determination of joints motion. We combine two approaches: skin colour detection and leg motion by the gradient method for gestu…	other (no gaze following in HRI)
2009	Rajruangrabin, J.; Popa, D.O.	Realistic and robust head-eye coordination of conversational robot actors in human tracking applications		10.1145/1579114.1579115	Recent advances in computing and robot technology create new opportunities for building robots with increasingly more sophisticated interactivity. One such application is the visual interaction between humans and humanoid in tasks such as mimicking and following. Achieving realistic head-eye motion of the humanoid requires understanding of human kinesiology that dictates the way human coordinate …	other (no gaze following in HRI)
2009	Osawa, H.; Matsuda, Y.; Ohmura, R.; Imai, M.	Variable body image - Evaluation framework of robot's appearance using movable human-like parts			Many HRI researchers try to make guidelines for an appearance of the robot. However, these guidelines are insufficient to design and to evaluate a robot's appearance separately. We propose new evaluation framework called "variable body image" to solve this problem. This framework changes the appearance of a robot with divided human-like robotic parts and makes it possible to evaluate the appearan…	other (no gaze following in HRI)
2009	Pateraki, M.; Baltzakis, H.; Kondaxakis, P.; Trahanias, P.	Tracking of facial features to support human-robot interaction		10.1109/ROBOT.2009.5152600	In this paper we present a novel methodology for detection and tracking of facial features like eyes, nose and mouth in image sequences. The proposed methodology is intended to support natural interaction with autonomously navigating robots that guide visitors in museums and exhibition centers and, more specifically, to provide input for the analysis of facial expressions that humans utilize whil…	other (no gaze following in HRI)
2009	Kim, H.-D.; Komatani, K.; Ogata, T.; Okuno, H.G.	Human tracking system integrating sound and face localization using an expectation-maximization algorithm in real environments		10.1163/156855309X431659	We have developed a human tracking system for use by robots that integrate sound and face localization. Conventional systems usually require many microphones and/or prior information to localize several sound sources. Moreover, they are incapable of coping with various types of background noise. Our system, the cross-power spectrum phase analysis of sound signals obtained with only two microphone…	other (no gaze following in HRI)
2009	Kim, E.H.; Kwak, S.S.; Hyun, K.H.; Kim, S.H.; Kwak, Y.K.	Design and development of an emotional interaction robot, mung		10.1163/156855309X431712	The purpose of this study is to develop an interactive and emotional robot that is designed with passive characteristics and a delicate interaction concept using the interaction response: 'Bruises and complexion color due to emotional stimuli'. In order to overcome the mismatch of cue realism issues that cause the Uncanny Valley, an emotional interaction robot, Mung, was developed with a simple d…	Robot (eye-)design
2009	Jacobs, S.E.; Di Capua, M.; Husain, S.-A.A.; Mirvis, A.; Akin, D.L.	Incorporating advanced controls, displays and other smart elements into space suit design		10.4271/2009-01-2472	The MX-2 neutral buoyancy space suit analogue has been designed and developed at the University of Maryland to facilitate analysis of space suit components and assessment of the benefits of advanced space suit technologies, The MX-2 replicates the salient features of microgravity pressure suits, including the induced joint torques, visual, auditory and thermal environments, and microgravity throu…	d) industrial context (e.g. robotic arms)
2009	Zwickel, J.; Müller, H.J.	Eye movements as a means to evaluate and improve robots		10.1007/s12369-009-0033-3	With an increase in their capabilities, robots start to play a role in everyday settings. This necessitates a step from a robot-centered (i.e., teaching humans to adapt to robots) to a more human-centered approach (where robots integrate naturally into human activities). Achieving this will increase the effectiveness of robot usage (e.g., shortening the time required for learning), reduce errors,…	Robot gaze studies/ Eyetracking in HRI
2009	McGhan, C.L.R.; Atkins, E.M.	Physically-proximal human-robot collaboration: Enhancing safety and efficiency through intent prediction		10.2514/6.2009-1950	Future space missions may be accomplished with greater efficiency through humanrobot collaboration, with robots expected to autonomously schedule and execute repetitive or easily-automated tasks. This paper explores issues associated with a human and robotic manipulator operating in a shared physical workspace. A multi-layer autonomous control system is presented that enables a robot to determine…	other (no gaze following in HRI)
2009	Kim, H.-D.; Komatani, K.; Ogata, T.; Okuno, H.G.	Binaural active audition for humanoid robots to localise speech over entire azimuth range		10.1080/11762320903007430	We applied motion theory to robot audition to improve the inadequate performance. Motions are critical for overcoming the ambiguity and sparseness of information obtained by two microphones. To realise this, we first designed a sound source localisation system integrated with cross-power spectrum phase (CSP) analysis and an EM algorithm. The CSP of sound signals obtained with only two microphones…	other (no gaze following in HRI)
2009	P. Ravindra; S. De Silva; Katsunori Tadano; S. G. Lambacher; S. Herath; Masatake Higashi	Unsupervised approach to acquire robot joint attention		10.1109/ICARA.2000.4803926	Existing approaches to joint attention of robots have considered an object's information (location and visual information) with a head pose of caregiver using data from many subjects to train the robot joint attention model. These approaches have used simulated data (of the object) to train the robot joint attention model, and they are incapable of accurately predicting a caregiver's attention wh…	Screen full-text
2010	Meltzoff, Andrew N.; Brooks, Rechele; Shon, Aaron P.; Rao, Rajesh P. N.	"Social" robots are psychological agents for infants: a test of gaze following.	1879-2782 0893-6080	10.1016/j.neunet.2010.09.005	Gaze following is a key component of human social cognition. Gaze following directs attention to areas of high information value and accelerates social, causal, and cultural learning. An issue for both robotic and infant learning is whose gaze to follow. The hypothesis tested in this study is that infants use information derived from an entity's interactions with other agents as evidence about wh…	Human following robot gaze
2010	N. Schmitz; J. Hirth; K. Berns	A Simulation Framework for Human-Robot Interaction		10.1109/ACHI.2010.28	The development of human-robot interaction sce-narios is a strongly situation-dependent as well as an extremely dynamic task. Humans interacting with the robot directly react on observed stimuli; changes in the environment are not avoid- able. Therefore it is impossible to test and verify interaction scenarios in real environments in a repeatable manner. In this paper, we propose a robot developm…	VR/AR
2010	M. Nieuwenhuisen; J. Stückler; S. Behnke	Intuitive multimodal interaction for service robots		10.1109/HRI.2010.5453206	Domestic service tasks require three main skills from autonomous robots: robust navigation in indoor environments, flexible object manipulation, and intuitive communication with the users. In this report, we present the communication skills of our anthropomorphic service and communication robots Dynamaid and Robotinho. Both robots are equipped with an intuitive multimodal communication system, in…	d) industrial context (e.g. robotic arms)
2010	C. Yu; M. Scheutz; P. Schermerhorn	Investigating multimodal real-time patterns of joint attention in an HRI word learning task		10.1109/HRI.2010.5453181	Joint attention - the idea that humans make inferences from observable behaviors of other humans by attending to the objects and events that these others humans attend to - has been recognized as a critical component in human-robot interactions. While various HRI studies showed that having robots to behave in ways that support human recognition of joint attention leads to better behavioral outcom…	No technical implementation
2010	M. Cakmak; C. Chao; A. L. Thomaz	Designing Interactions for Robot Active Learners	1943-0612	10.1109/TAMD.2010.2051030	This paper addresses some of the problems that arise when applying active learning to the context of human-robot interaction (HRI). Active learning is an attractive strategy for robot learners because it has the potential to improve the accuracy and the speed of learning, but it can cause issues from an interaction perspective. Here we present three interaction modes that enable a robot to use ac…	other (no gaze following in HRI)
2010	J. Wainer; K. Dautenhahn; B. Robins; F. Amirabdollahian	Collaborating with Kaspar: Using an autonomous humanoid robot to foster cooperative dyadic play among children with autism		10.1109/ICHR.2010.5686346	This article describes a pilot study in which children with autism alternated between playing a co-operative, dyadic video game with an adult human and playing the same game with an autonomous humanoid robot. The purpose of the study was to determine whether the children, all of whom had difficulties communicating and engaging in social play with others, would display more collaborative behaviour…	a) participants with neurological disorders were involved
2010	A. Lenz; S. Skachek; K. Hamann; J. Steinwender; A. G. Pipe; C. Melhuish	The BERT2 infrastructure: An integrated system for the study of human-robot interaction		10.1109/ICHR.2010.5686319	Bristol Elumotion Robot Torso Version 2 (BERT2) is a humanoid robot currently in development at Bristol Robotics Laboratory (BRL). In this paper we present the current state of development and demonstrate how the integration of several advanced subsystems (of commercial and non-commercial nature) within a heterogeneous computing infrastructure enables us to construct a unique platform ideally sui…	Robot (eye-)design
2010	R. K. Sarvadevabhatla; V. Ng-Thow-Hing; S. Okita	Extended duration human-robot interaction: Tools and analysis		10.1109/ROMAN.2010.5598676	Extended human-robot interactions possess unique aspects which are not exhibited in short-term interactions spanning a few minutes or extremely long-term spanning days. In order to comprehensively monitor such interactions, we need special recording mechanisms which ensure the interaction is captured at multiple spatio-temporal scales, viewpoints and modalities(audio, video, physio). To minimize …	other (no gaze following in HRI)
2010	T. Rehrl; A. Bannat; J. Gast; F. Wallhoff; G. Rigoll; C. Mayer; Z. Riaz; B. Radig; S. Sosnowski; K. Kühnlenz	Multiple Parallel Vision-Based Recognition in a Real-Time Framework for Human-Robot-Interaction Scenarios		10.1109/ACHI.2010.44	Every day human communication relies on a large number of different communication mechanisms like spoken language, facial expressions, body pose and gestures, allowing humans to pass large amounts of information in short time. In contrast, traditional human-machine communication is often unintuitive and requires specifically trained personal. In this paper, we present a real-time capable framewor…	other (no gaze following in HRI)
2010	H. Su; L. Dickstein-Fischer; K. Harrington; Q. Fu; W. Lu; H. Huang; G. Cole; G. S. Fischer	Cable-driven elastic parallel humanoid head with face tracking for Autism Spectrum Disorder interventions		10.1109/IEMBS.2010.5626186	This paper presents the development of new prismatic actuation approach and its application in human-safe humanoid head design. To reduce actuator output impedance and mitigate unexpected external shock, the prismatic actuation method uses cables to drive a piston with preloaded spring. By leveraging the advantages of parallel manipulator and cable-driven mechanism, the developed neck has a paral…	a) participants with neurological disorders were involved
2010	R. -J. Wang; H. -P. Huang	Active Variable Stiffness Elastic Actuator: design and application for safe physical human-robot interaction		10.1109/ROBIO.2010.5723537	In classical robotic applications, robotic systems consist of servo motors, high-ratio reduction and rigid links; mechanical designers prefer to design robotic applications as stiff as possible to make robots manipulate with remarkable speed and precise position movements. However, these robotic applications can hardly interact with people and environments under safety constraints. It poses the v…	Robot (eye-)design
2010	C. Kroos; D. C. Herath; Stelarc	The Articulated Head pays attention		10.1109/HRI.2010.5453164	The Articulated Head (AH) is an artistic installation that consists of a LCD monitor mounted on an industrial robot arm (Fanuc LR Mate 200iC) displaying the head of a virtual human. It was conceived as the next step in the evolution of Embodied Conversational Agents (ECAs) transcending virtual reality into the physical space shared with the human interlocutor. Recently an attention module has bee…	b) no embodied humanoid robot was used
2010	S. Marcos; J. Gómez-García-Bermejo; E. Zalama	A realistic, virtual head for human–computer interaction	1873-7951	10.1016/j.intcom.2009.12.002	In this paper an interactive and realistic virtual head oriented to human–computer interaction and social robotics is presented. It has been designed following a hybrid approach, taking robotic characteristics into account and searching for a convergence between these characteristics, real facial actions and animation techniques. An initial head model is first obtained from a real person using a …	Robot (eye-)design
2010	J. -I. Imai; M. Kaneko	Development of robot which recognizes user's false beliefs using view estimation			It is desired that a human-symbiotic robot behaves in consideration for a difference in recognition of situations between a user and the robot itself by putting itself in the user's position. This ability will be especially strongly necessary when the user has a false belief, that is, when he or she recognizes a situation wrongly. In such a case, it is desired that the robot understands the user'…	Robot gaze studies/ Eyetracking in HRI
2010	C. T. Ishi; C. Liu; H. Ishiguro; N. Hagita	Head motion during dialogue speech and nod timing control in humanoid robots		10.1109/HRI.2010.5453183	Head motion naturally occurs in synchrony with speech and may carry paralinguistic information, such as intention, attitude and emotion, in dialogue communication. With the aim of verifying the relationship between head motion and the dialogue acts carried by speech, analyses were conducted on motion-captured data for several speakers during natural dialogues. The analysis results first confirmed…	other (no gaze following in HRI)
2010	B. R. Fransen; W. E. Lawson; M. D. Bugajska	Integrating vision for human-robot interaction		10.1109/CVPRW.2010.5543749	Human-robot interaction necessitates more than robust people detection and tracking. It relies on the integration of disparate scene information from tracking and recognition systems combined and infused with current and prior knowledge to facililtate robotic understanding and interaction with humans and the environment. In this work we will discuss our efforts in the development and integration …	Screen full-text
2010	T. Yasuda; H. Kobayashi	Influence of 10 seconds' interval in pragmatic interpretation		10.1109/ROMAN.2010.5598630	This study examined interpreting word meanings and movement of line-of-regard of participants in a joint attention experiment. In addition to immediately giving an object label to a child, we tested an effect of 10 seconds' interval on children and adults using a joint attention experiment. Results were that adults used both pragmatic and eye gaze cues and interpreted word meanings appropriately.…	b) no embodied humanoid robot was used
2010	M. Mühlig; M. Gienger; J. J. Steil	Human-robot interaction for learning and adaptation of object movements		10.1109/IROS.2010.5649229	In this paper we present a new robot control and learning framework. By integrating previously presented as well as new methods, the robot is able to learn an invariant and generic movement representation from a human tutor. We argue that in order to apply such generic representations to new situations and thus create a flexible system, the use of interaction is beneficial. The interaction is bas…	No gaze/head and object tracking
2010	I. Lütkebohle; F. Hegel; S. Schulz; M. Hackel; B. Wrede; S. Wachsmuth; G. Sagerer	The bielefeld anthropomorphic robot head “Flobi”		10.1109/ROBOT.2010.5509173	A robot's head is important both for directional sensors and, in human-directed robotics, as the single most visible interaction interface. However, designing a robot's head faces contradicting requirements when integrating powerful sensing with social expression. Furher, reactions of the general public show that current head designs often cause negative user reactions and distract from the funct…	Robot (eye-)design
2010	Y. Sandamirskaya; J. Lipinski; I. Iossifidis; G. Schöner	Natural human-robot interaction through spatial language: A Dynamic Neural Field approach		10.1109/ROMAN.2010.5598671	For an autonomous robotic system, the ability to share the same workspace and interact with humans is the basis for cooperative behavior. In this work, we investigate human spatial language as the communicative channel between the robot and the human, facilitating their joint work on a tabletop. We specifically combine the theory of Dynamic Neural Fields that represent perceptual and cognitive st…	other (no gaze following in HRI)
2010	A. K. Pandey; R. Alami	Mightability maps: A perceptual level decisional framework for co-operative and competitive human-robot interaction		10.1109/IROS.2010.5651503	Interestingly Humans are able to maintain rough estimations of visibility, reachability and other capabilities of not only themselves but of the person they are interacting with. Studies in neuroscience and psychology suggest that from the age of 12-15 months children start to understand the occlusion of others line-of-sight and from the age of 3 years they start to develop the ability, termed as…	VR/AR
2010	E. Falotico; D. Zambrano; G. G. Muscolo; L. Marazzato; P. Dario; C. Laschi	Implementation of a bio-inspired visual tracking model on the iCub robot		10.1109/ROMAN.2010.5598617	The purpose of this work is to investigate the applicability of a visual tracking model on humanoid robots in order to achieve a human-like predictive behavior. In humans, in case of moving targets the oculomotor system uses a combination of the smooth pursuit eye movement and saccadic movements, namely “catch up” saccades to fixate the object of interest. This work aims to validate the "catch up…	Robot gaze studies/ Eyetracking in HRI
2010	H. Sumioka; Y. Yoshikawa; M. Asada	Reproducing Interaction Contingency Toward Open-Ended Development of Social Actions: Case Study on Joint Attention	1943-0612	10.1109/TAMD.2010.2042167	How can human infants gradually socialize through interaction with their caregivers? This paper presents a learning mechanism that incrementally acquires social actions by finding and reproducing the contingency in interaction with a caregiver. A contingency measure based on transfer entropy is used to select the appropriate pairs of variables to be associated to acquire social actions from the s…	b) no embodied humanoid robot was used
2010	H. Dindo; D. Zambuto	A probabilistic approach to learning a visually grounded language model through human-robot interaction		10.1109/IROS.2010.5654440	Language is among the most fascinating and complex cognitive activities that develops rapidly since the early months of infants' life. The aim of the present work is to provide a humanoid robot with cognitive, perceptual and motor skills fundamental for the acquisition of a rudimentary form of language. We present a novel probabilistic model, inspired by the findings in cognitive sciences, able t…	other (no gaze following in HRI)
2010	F. Yamaoka; T. Kanda; H. Ishiguro; N. Hagita	A Model of Proximity Control for Information-Presenting Robots	1941-0468	10.1109/TRO.2009.2035747	In this paper, we report a model that allows a robot to appropriately control its position as it presents information to a user. This capability is indispensable, since in the future, many robots will function in daily situations such as shopkeepers presenting products to customers or museum guides presenting information to visitors. Psychology research suggests that people adjust their positions…	other (no gaze following in HRI)
2010	D. Bazo; R. Vaidyanathan; A. Lentz; C. Melhuish	Design and testing of a hybrid expressive face for a humanoid robot		10.1109/IROS.2010.5651469	The BERT2 social robot, a platform for the exploration of human-robot interaction, is currently being built at the Bristol Robotics Laboratory. This paper describes work on the robot's face, a hybrid face composed of a plastic faceplate and an LCD display, and our implementation of facial expressions on this versatile platform. We report the implementation of two representations of affect space, …	Robot (eye-)design
2010	A. A. Shafie; M. F. Alias; N. K. Rashid	Graphical user interface for Humanoid Head Amir-II		10.1109/ICCCE.2010.5556758	This paper presents the development of graphical user interface (GUI) for Humanoid Head Robot Amir-II. The GUI serves as a monitoring tool for the robot operation which includes the visual input from a webcam as its eye and the positioning of the Dynamixel AX-12 robot actuators. Matlab Graphical User Interface Development Environment (Matlab GUIDE) is used in developing the GUI which enables Matl…	Robot (eye-)design
2010	R. Craig; R. Vaidyanathan; C. James; C. Melhuish	Assessment of human response to robot facial expressions through visual evoked potentials		10.1109/ICHR.2010.5686272	The focus of this work is to investigate and quantify the ability of a humanoid `hybrid face' robot to effectively convey emotion to a human observer by mapping their physiological (EEG) response to perceived emotional information. Specifically, we examine the event related response during two implicit emotion recognition experiments to determine the modulation of the face-specific N170 brain res…	other (no gaze following in HRI)
2010	N. Endo; K. Endo; K. Hashimoto; T. Kojima; F. Iida; A. Takanishi	Integration of emotion expression and visual tracking locomotion based on Vestibulo-Ocular Reflex		10.1109/ROMAN.2010.5598619	Personal robots anticipated to become popular in the future are required to be active in joint work and community life with humans. These personal robots must recognize changing environment and must conduct adequate actions like human. Visual tracking can be said as a fundamental function from the view point of environmental sensing and reflex reaction against it. The authors developed a visual t…	other (no gaze following in HRI)
2010	G. Milighetti; J. Petereit; H. Kuntze	Mobile Experimental Platform for the Development of Environmentally Interactive Control Algorithms towards the Implementation on a Walking Humanoid			In the framework of the long term Collaborative Research Center SFB 588 "Humanoid Robots" the robot ARMAR III has to manage different basic skills in a highly dynamic environment. They mainly take place in the area close to the robot and require especially its upper body including head, arms and hands. However, during the last project phase the development has been mainly focused on basic skills …	other (no gaze following in HRI)
2010	B. N. S. Vlaskamp; A. Schubö	Human eye movement behavior in action observation		10.1109/ROMAN.2010.5598642	In human joint action, visual attention is required to monitor the actions of others, but also for controlling and planning one's own actions. In a ‘cup-clinking’ scenario we investigated how people divide their attention between both tasks. Our participants first watched an actor and than performed their own task in the same way as the actor or in a pre-defined different (complementary) way. Usi…	b) no embodied humanoid robot was used
2010	C. H. Damith; Z. Zhang; N. Yadav	Thinking Head Framework: An open architecture for human centred robotics		10.1109/ICIAFS.2010.5715718	Thinking Head Framework is the software architecture developed as part of a multidisciplinary research project 'Thinking Head' aimed at building and evaluating intelligent agents for human machine interaction. Firstly, the framework was designed to make the software accessible to non expert users as in the case of this project where large number of users come from a non-software engineering backg…	other (no gaze following in HRI)
2010	B. Raducanu; F. Dornaika	Dynamic facial expression recognition using Laplacian Eigenmaps-based manifold learning		10.1109/ROBOT.2010.5509290	In this paper, we propose an integrated framework for tracking, modelling and recognition of facial expressions. The main contributions are: (i) a view- and texture independent scheme that exploits facial action parameters estimated by an appearance-based 3D face tracker; (ii) the complexity of the non-linear facial expression space is modelled through a manifold, whose structure is learned using…	other (no gaze following in HRI)
2010	D. Mazzei; L. Billeci; A. Armato; N. Lazzeri; A. Cisternino; G. Pioggia; R. Igliozzi; F. Muratori; A. Ahluwalia; D. De Rossi	The FACE of autism		10.1109/ROMAN.2010.5598683	People with autism are known to possess deficits in processing emotional states, both their own and of others. A humanoid robot, FACE (Facial Automation for Conveying Emotions), capable of expressing and conveying emotions and empathy has been constructed to enable autistic children and adults to better deal with emotional and expressive information. We describe the development of an adaptive the…	a) participants with neurological disorders were involved
2010	F. Dornaika; B. Raducanu	Single snapshot-based 3D head pose initialization for tracking in a HRI scenario		10.1109/CVPRW.2010.5543786	This paper presents an automatic 3D head pose initialization scheme for a real-time face tracker with application to human-robot interaction. It has two main contributions. First, we propose an automatic 3D head pose and person specific face shape estimation, based on a 3D deformable model. The proposed approach serves to initialize our real-time 3D face tracker. What makes this contribution very…	other (no gaze following in HRI)
2010	Y. -R. Chen; C. -M. Huang; L. -C. Fu	Visual tracking of human head and arms with a single camera		10.1109/IROS.2010.5650914	This paper presents an upper body tracking algorithm with a single monocular camera. In order to be suitable for human robot interaction, the designed method should be free to work on the moving camera platform and also can achieve real-time performance. The dimension of human posture model is extremely high, and we hereby focus on the visual extraction of head and arms. A hierarchical structure …	b) no embodied humanoid robot was used
2010	M. Gienger; M. Mühlig; J. J. Steil	Imitating object movement skills with robots — A task-level approach exploiting generalization and invariance		10.1109/IROS.2010.5649990	This paper presents an architecture for learning and reproducing movements with a robot in interaction with a human teacher. We focus on the movement representation and propose three enhancements to increase generalization capabilities: Firstly, we introduce a flexible task-level movement representation that is based on neuropsychological findings. Movement is represented in task-oriented frames …	other (no gaze following in HRI)
2010	S. Haddadin; A. Albu-Schäffer; O. Eiberger; G. Hirzinger	New insights concerning intrinsic joint elasticity for safety		10.1109/IROS.2010.5652037	In this paper we present various new insights on the effect intrinsic joint elasticity has on safety in pHRI. We address the fact that the intrinsic safety of elastic mechanisms has been discussed rather one sided in favor of this new designs and intend to give a more differentiated view on the problem. An important result is that intrinsic joint elasticity does not reduce the Head Injury Criteri…	other (no gaze following in HRI)
2010	A. Beck; L. Cañamero; K. A. Bard	Towards an Affect Space for robots to display emotional body language		10.1109/ROMAN.2010.5598649	In order for robots to be socially accepted and generate empathy it is necessary that they display rich emotions. For robots such as Nao, body language is the best medium available given their inability to convey facial expressions. Displaying emotional body language that can be interpreted whilst interacting with the robot should significantly improve its sociability. This research investigates …	other (no gaze following in HRI)
2010	J. Ruiz-del-Solar; R. Verschae; M. Arenas; P. Loncomilla	Play Ball!	1558-223X	10.1109/MRA.2010.938840	The visual detection and identification of robots will become more and more important as individual robots will need to interact and in some cases collaborate with other robots while performing different tasks in a common environment. The efficient detection and identification of other robots is a very important issue as most mobile robots have low-processing capabilities and need to manage sever…	other (no gaze following in HRI)
2010	M. Rothbucher; T. Habigt; J. Habigt; T. Riedmaier; K. Diepold	Measuring Anthropometric Data for HRTF Personalization		10.1109/SITIS.2010.27	Nowadays, multimodal human-like sensing, e.g. vision, haptics and audition seeks to improve interaction between an operator (human) and a teleoperator (robot) in human centered robotic systems. Head Related Transfer Function (HRTF) based sound rendering techniques, which seek to create a realistic virtual auditory space for listeners, have become a prominent concept in human robot interaction. Ap…	other (no gaze following in HRI)
2010	P. Kingston; M. Egerstedt	Time and output warping of control systems: Comparing and imitating motions		10.1109/ACC.2010.5531287	How can one system “mimic” a motion generated by another? To address this question we introduce an optimal tracking problem which additionally optimizes over functions which deform or “warp” the time axis and the output space. Parametric and nonparametric versions of the time-warped tracking problem are introduced and reduced to standard Bolza problems. The output warping problem is treated for p…	d) industrial context (e.g. robotic arms)
2010	K. Petersen; J. Solis; A. Takanishi	Implementation of a musical performance interaction system for the Waseda Flutist Robot: Combining visual and acoustic sensor input based on sequential Bayesian filtering		10.1109/IROS.2010.5652576	The flutist robot WF-4RIV at Waseda University is able to play the flute at the level of an intermediate human player. So far the robot has been able to play in a statically sequenced duet with another musician, individually communicating only by keeping eye-contact. To extend the interactive capabilities of the flutist robot, we have in previous publications described the implementation of a Mus…	other (no gaze following in HRI)
2010	L. Bascetta; G. Magnani; P. Rocco; R. Migliorini; M. Pelagatti	Anti-collision systems for robotic applications based on laser Time-of-Flight sensors		10.1109/AIM.2010.5695851	This paper discusses methods to avoid collisions between a robot and an obstacle, based on distance feedback given by a laser Time Of Flight (TOF) sensor. Two solutions are presented: the former (GCT: Geometry Consistent Trajectory) preserves the geometrical properties of the trajectory, while the latter (TCT: Time Consistent Trajectory) aims at preserving the time properties of the trajectory. B…	d) industrial context (e.g. robotic arms)
2010	R. Saegusa; G. Metta; G. Sandini	Self-body discovery based on visuomotor coherence		10.1109/HSI.2010.5514544	This paper proposes a plausible approach for a humanoid robot to discover its own body part based on the coherence of two different sensory feedbacks; vision and proprioception. The image cues of a visually salient region are stored in a visuomotor base with the level of visuo proprioceptional coherence. The high coherence between the motions in the vision and proprioception suggests the visually…	other (no gaze following in HRI)
2010	L. T. C. Por; A. Tay; D. K. Limbu	Olivia 2.0 @ TechFest 09: Receptionist robot impressed visitors with lively interactions		10.1109/HRI.2010.5453169	Olivia 2.0 is a Social Robot designed to interact and serve in office environment as a Robotic Receptionist. This is the forth model of Service Robot developed by A*STAR Robotics Team in Singapore. For a start, the occupation & background story of Olivia as a receptionist has set a common ground between human and robot for interaction around topics fitting to the job. The use of vision technology…	Robot (eye-)design
2010	Boccanfuso, L.; O'Kane, J.M.	Adaptive robot design with hand and face tracking for use in autism therapy		10.1007/978-3-642-17248-9_28	This research explores interactive games using hand and face tracking with a robot as a tool for autism therapy. The robot is equipped with a head and two arms, each with two degrees of freedom, and a camera. We trained a classifier to detect human hands and subsequently, used this classifier along with a standard face tracker to create two interactive games. In the first game the robot waits for…	a) participants with neurological disorders were involved
2010	Riaz, Z.; Gedikli, S.; Beetz, M.; Radig, B.	3D face modeling for multi-feature extraction for intelligent systems			In this chapter, we focus on the human robot joint interaction application where robots can extract the useful multiple features from human faces. The idea follows daily life scenarios where humans rely mostly on face to face interaction and interpret gender, identity, facial behavior and age of the other persons at a very first glance. We term this problem as face-at-a-glance problem. The propos…	other (no gaze following in HRI)
2010	Akin, D.L.; Bowdeny, M.L.; Saripalli, S.; Hodges, K.	Developing technologies and techniques for robot-augmented human surface science			The University of Maryland (UMd) and Arizona State University (ASU) are collabora- tively developing and testing robotic technologies and operating protocols to increase the ability of humans to perform extended science missions on the Moon and Mars. In past years, the UMd Space Systems Laboratory (SSL) has developed fully functional pressure suits for Earth-based simulations, along with space-qu…	other (no gaze following in HRI)
2010	Vu, H.A.; Dongfang, D.; Hirota, H.	Adaptive fuzzy interrupt system for communication between humans and robots			An adaptive fuzzy interrupt system (AFIS) is proposed to optimize responsiveness of robots in humans-robots communication. The system guarantees a continuous and efficient human-robot interaction by assigning priority to the given instruction and it remains immune to distractions caused by conflicting instructions. Experiments to simulate actions of the eye robot, mobile robot, and information re…	other (no gaze following in HRI)
2010	Saldien, J.; Vanderborght, B.; Lefeber, D.	The social robotplatform Probo		10.1145/1962300.1962386	The past four years a unique robot platform 'Probo' is developed to study cognitive Human-Robot Interaction (HRI). The robot Probo (Saldien, 2009) is designed to act as a social interface, providing a natural interaction while employing human-like social cues and communication modalities. The robot has a fully actuated head, with 20 degrees of freedom, capable of showing facial expressions. Probo…	other (no gaze following in HRI)
2010	van der Pol, D.; Cuijpers, R.H.; Juola, J.F.	Head pose estimation for real-time low-resolution video		10.1145/1962300.1962382	Gaze direction is an important communicative cue. In order to use this cue for human-robot interaction, software needs to be developed that enables the estimation of head pose. We began by designing an application that is be able to make a good estimate of the head pose, and, contrary to earlier neural network approaches, that works for non-optimal lighting conditions. Initial results show that t…	other (no gaze following in HRI)
2010	Ahmed, M.R.; Mikhov, I.	Static and dynamic collision safety for human robot interaction using magneto-rheological fluid based compliant robot manipulator		10.1109/ROBIO.2010.5723355	The success of human robot interaction (HRI) tasks is characterized by evaluating robot performance in terms of collision safety and position accuracy. Hence, both position accuracy and collision safety are equally indispensable. HRI refers to cognitive as well as physical interaction. Cognitive human robot interaction based on perception and awareness where as physical human robot interaction de…	other (no gaze following in HRI)
2010	Arumbakkam, A.K.; Yoshikawa, T.; Dariush, B.; Fujimura, K.	A multi-modal architecture for human robot communication		10.1109/ICHR.2010.5686337	In this paper we present a human-friendly control framework and an associated system architecture for performing compliant trajectory tracking of multimodal human gesture information on a position controlled humanoid robot in realtime. The contribution of this paper includes a system architecture and control methodology that enables real-time compliant control of humanoid robots from demonstrated…	other (no gaze following in HRI)
2010	Fox, S.	Why I want a robot at my next meeting			QB, a six-foot tall, two-wheeled humanoid robot from Anybots, also a part of an PCWorld, allows off-site workers to interact more effectively with their colleagues in the home office. The robot that underwent a test drive, could be operated via a Web browser from off-site. The robot is an answer to videoconferencing options where a remote user can not make eye contact, can not turn to see who is …	other (no gaze following in HRI)
2010	Vogeley, K.; Bente, G.	"Artificial humans": Psychology and neuroscience perspectives on embodiment and nonverbal communication		10.1016/j.neunet.2010.06.003	"Artificial humans", so-called "Embodied Conversational Agents" and humanoid robots, are assumed to facilitate human-technology interaction referring to the unique human capacities of interpersonal communication and social information processing. While early research and development in artificial intelligence (AI) focused on processing and production of natural language, the "new AI" has also tak…	other (no gaze following in HRI)
2010	Reale, M.; Hung, T.; Yin, L.	Viewing direction estimation based on 3D eyeball construction for HRI		10.1109/CVPRW.2010.5543784	Natural human-robot interaction requires leveraging viewing direction information in order to recognize, respond to, and even emulate human behavior. Knowledge of the eye gaze and point of regard gives us insight into what the subject is interested in and /or who the subject is addressing. In this paper, we present a novel eye gaze estimation approach for point-of-regard (PoG) tracking. To allow …	No gaze/head and object tracking
2010	Fahn, C.-S.; Lin, Y.-T.	Real-time face tracking techniques used for the interaction between humans and robots		10.1109/ICIEA.2010.5514736	Owing to the demand of more efficient and friendly human-computer interfaces, the researches on face processing have been rapidly grown in recent years. In addition to offering some kinds of service for human being, one of the most important characteristics of a favorable system is to autonomously interact with people. In view of the above-mentioned facts, an automatic real-time face tracking sys…	other (no gaze following in HRI)
2010	Yamazaki, A.; Yamazaki, K.; Burdelski, M.; Kuno, Y.; Fukushima, M.	Coordination of verbal and non-verbal actions in human-robot interaction at museums and exhibitions		10.1016/j.pragma.2009.12.023	In this article we analyze videotaped data in Japanese of naturally occurring human-human and experimental human-robot interaction in museums and exhibitions with the goal of developing a robot that can provide explanations in these settings. Based on the initial analysis of interaction among human (i) visitors and (ii) visitors and guides, we observe that verbal and non-verbal actions play an im…	other (no gaze following in HRI)
2010	Hoffman, G.; Weinberg, G.	Shimon: An interactive improvisational robotic marimba player		10.1145/1753846.1753925	Shimon is an autonomous marimba-playing robot designed to create interactions with human players that lead to novel musical outcomes. The robot combines music perception, interaction, and improvisation with the capacity to produce melodic and harmonic acoustic responses through choreographic gestures. We developed an anticipatory action framework, and a gesture-based behavior system, allowing the…	other (no gaze following in HRI)
2010	Kobayashi, Y.; Shibata, T.; Hoshi, Y.; Kuno, Y.; Okada, M.; Yamazaki, K.	Selective function of speaker gaze before and during questions: Towards developing museum guide robots		10.1145/1753846.1754126	This paper presents a method of selecting the answerer from audiences for a museum guide robot. First, we observed and videotaped scenes when a human guide asks visitors questions in a gallery talk to engage visitors. Based on the interaction analysis, we have found that the human guide selects the appropriate answerer by distributing his/her gaze towards visitors and observing visitors' gaze res…	other (no gaze following in HRI)
2010	Looije, R.; Neerincx, M.A.; Cnossen, F.	Persuasive robotic assistant for health self-management of older adults: Design and evaluation of social behaviors		10.1016/j.ijhcs.2009.08.007	Daily health self-management, such as the harmonization of food, exercise and medication, is a major problem for a large group of older adults with obesity or diabetics. Computer-based personal assistance can help to behave healthy by persuading and guiding older adults. For effective persuasion, the assistant should express social behaviors (e.g., turn taking, emotional expressions) to be trustw…	c) medical context (e.g. surgical robots)
2010	Kohlbecher, S.; Bartl, K.; Bardins, S.; Schneider, E.	Low-latency combined eye and head tracking system for teleoperating a robotic head in real-time		10.1145/1743666.1743695	We have developed a low-latency combined eye and head tracker suitable for teleoperating a remote robotic head in real-time. Eye and head movements of a human (wizard) are tracked and replicated by the robot with a latency of 16.5 ms. The tracking is achieved by three fully synchronized cameras attached to a head mount. One forward-looking, wide-angle camera is used to determine the wizard's head…	other (no gaze following in HRI)
2010	Rich, C.; Ponsleur, B.; Holroyd, A.; Sidner, C.L.	Recognizing engagement in human-robot interaction		10.1145/1734454.1734580	Based on a study of the engagement process between humans, we have developed and implemented an initial computational model for recognizing engagement between a human and a humanoid robot. Our model contains recognizers for four types of connection events involving gesture and speech: directed gaze, mutual facial gaze, conversational adjacency pairs and backchannels. To facilitate integrating and…	other (no gaze following in HRI)
2010	Delaunay, F.; de Greeff, J.; Belpaeme, T.	A study of a retro-projected robotic face and its effectiveness for gaze reading by humans		10.1145/1734454.1734471	Reading gaze direction is important in human-robot interactions as it supports, among others, joint attention and non-linguistic interaction. While most previous work focuses on implementing gaze direction reading on the robot, little is known about how the human partner in a human-robot interaction is able to read gaze direction from a robot. The purpose of this paper is twofold: (1) to introduc…	Human following robot gaze
2010	Simplício, C.; Prado, J.; Dias, J.	A face attention technique for a robot able to interpret facial expressions		10.1007/978-3-642-11628-5_36	Automatic facial expressions recognition using vision is an important subject towards human-robot interaction. Here is proposed a human face focus of attention technique and a facial expressions classifier (a Dynamic Bayesian Network) to incorporate in an autonomous mobile agent whose hardware is composed by a robotic platform and a robotic head. The focus of attention technique is based on the s…	other (no gaze following in HRI)
2010	Otsuka, T.; Nakadai, K.; Takahashi, T.; Komatani, K.; Ogata, T.; Okuno, H.G.	Voice-Awareness control for a humanoid robot consistent with its body posture and movements		10.2478/s13230-010-0009-x	This paper presents voice-Awareness control consistent with robot's head movements. For a natural spoken communication between robots and humans, robots must behave and speak the way humans expect them to. The consistency between the robot's voice quality and its body motion is one of the most especially striking factors in naturalness of robot speech. Our control is based on a new model of spect…	other (no gaze following in HRI)
2010	Oh, K.-G.; Jang, M.-S.; Kim, S.-J.	Automatic emotional expression of a face robot by using a reactive behavior decision model		10.1007/s12206-010-0118-9	This paper introduces a face robot named 'Buddy' which can perform facial expressions, such as eye-tracking and lip synchronization, via movements of its facial elements (i.e., eyeballs, eyebrows, eyelids, and lips). Buddy has 14 degrees of freedom. To produce the realistic motion of Buddy, we built a 'Reactive Behavior Decision Model' which decides not only how to control the rotation angles and…	other (no gaze following in HRI)
2010	Riek, L.D.; Paul, P.C.; Robinson, P.	When my robot smiles at me: Enabling human-robot rapport via real-time head gesture mimicry		10.1007/s12193-009-0028-2	People use imitation to encourage each other during conversation. We have conducted an experiment to investigate how imitation by a robot affect people's perceptions of their conversation with it. The robot operated in one of three ways: full head gesture mimicking, partial head gesture mimicking (nodding), and non-mimicking (blinking). Participants rated how satisfied they were with the interact…	other (no gaze following in HRI)
2010	Hörnstein, J.; Gustavsson, L.; Santos-Victor, J.; Lacerda, F.	Multimodal language acquisition based on motor learning and interaction		10.1007/978-3-642-05181-4_20	This work presents a developmental and ecological approach to language acquisition in robots, which has its roots in the interaction between infants and their caregivers. We show that the signal directed to infants by their caregivers include several hints that can facilitate the language acquisition and reduce the need for preprogrammed linguistic structure. Moreover, infants also produce sounds…	other (no gaze following in HRI)
2010	Kanda, T.	Natural Human-Robot Interaction		10.1007/978-3-642-17319-6_2	There are a lot of human-like robots developed recently. Researchers have started to explore the way to make human-like robots interacts with humans in a similar way as humans do, that is, natural human-robot interaction (HRI). We have faced the lack of knowledge on human behavior in interaction. There are existing literatures for modeling humans’ information processing in conscious, such as abou…	No technical implementation
2010	Welch, K.C.; Lahiri, U.; Warren, Z.; Sarkar, N.	An approach to the design of socially acceptable robots for children with autism spectrum disorders		10.1007/s12369-010-0063-x	Investigation into technology-assisted intervention for children with autism spectrum disorders (ASD) has gained momentum in recent years. Research suggests that robots could be a viable means to impart skills to this population since children with ASD tend to be fascinated by robots. However, if robots are to be used to impart social skills, a primary deficit for this population, considerable at…	a) participants with neurological disorders were involved
2010	Mae, Y.; Minami, M.; Sakai, A.; Ohnishi, T.; Tanaka, K.	Effect of chaos-driving motion of patient robot in nursing practice		10.1299/kikaic.76.2628	This paper proposes a patient robot system for nursing students to practice injection training and describes verifications of the training effects. A prototype of a patient robot has been designed and developed with the functions of letting the students inject to its vein and expressing countenances and emotional behaviors to make the robot system be seen similar to actual human. Challenging how …	c) medical context (e.g. surgical robots)
2010	Boucher, J.-D.; Ventre-Dominey, J.; Dominey, P.F.; Fagel, S.; Bailly, G.	Facilitative effects of communicative gaze and speech in human-robot cooperation		10.1145/1877826.1877845	Human interaction in natural environments relies on a variety of perceptual cues to guide and stabilize the interaction. Humanoid robots are becoming increasingly refined in their sensorimotor capabilities, and thus should be able to manipulate and exploit these communicative cues in cooperation with their human partners. In the current research we identify a set of principal communicative speech…	other (no gaze following in HRI)
2011	Staudte, Maria; Crocker, Matthew W.	Investigating joint attention mechanisms through spoken human-robot interaction.	1873-7838 0010-0277	10.1016/j.cognition.2011.05.005	Referential gaze during situated language production and comprehension is tightly coupled with the unfolding speech stream (Griffin, 2001; Meyer, Sleiderink, & Levelt, 1998; Tanenhaus, Spivey-Knowlton, Eberhard, & Sedivy, 1995). In a shared environment, utterance comprehension may further be facilitated when the listener can exploit the speaker's focus of (visual) attention to anticipate, ground,…	Human following robot gaze
2011	H. B. Suay; S. Chernova	Humanoid robot control using depth camera		10.1145/1957656.1957802	Most human interactions with the environment depend on our ability to navigate freely and to use our hands and arms to manipulate objects. Developing natural means of controlling these abilities in humanoid robots can significantly broaden the usability of such platforms. An ideal interface for humanoid robot teleoperation will be inexpensive, person-independent, require no wearable equipment, an…	other (no gaze following in HRI)
2011	A. St. Clair; M. J. Matarić	Task coordination and assistive opportunity detection via social interaction in collaborative human-robot tasks		10.1109/CTS.2011.5928682	In most environments, task collaboration requires efficient, flexible communication between collaborators. In the case of tasks involving human-robot collaboration, the robot must effectively convey and interpret communicative actions about the current and intended state of the task environment and coordinate its behavior with those of its collaborators, human and otherwise. A framework for colla…	d) industrial context (e.g. robotic arms)
2011	J. Mumm; B. Mutlu	Human-robot proxemics: Physical and psychological distancing in human-robot interaction		10.1145/1957656.1957786	To seamlessly integrate into the human physical and social environment, robots must display appropriate proxemic behavior-that is, follow societal norms in establishing their physical and psychological distancing with people. Social-scientific theories suggest competing models of human proxemic behavior, but all conclude that individuals' proxemic behavior is shaped by the proxemic behavior of ot…	other (no gaze following in HRI)
2011	R. C. Luo; Shu-Ruei Chang; Chien-Chieh Huang; Yee-Pien Yang	Human robot interactions using speech synthesis and recognition with lip synchronization		10.1109/IECON.2011.6119307	The most common way for human interaction to understand each other is through communication with each other, so as in the human robot interaction. The ability to talk is one of the most important technologies in the field of intelligent robotics. When it comes to talk there are two basic type of signal transmitted by people: Auditory and Visual. Speech synthesis and speech recognition are crucial…	other (no gaze following in HRI)
2011	C. -M. Huang; A. L. Thomaz	Effects of responding to, initiating and ensuring joint attention in human-robot interaction		10.1109/ROMAN.2011.6005230	Inspired by the developmental timeline of joint attention in humans, we propose a conceptual model of joint attention with three parts: responding to joint attention, initiating joint attention, and ensuring joint attention.We conduct two experiments to investigate effects of joint attention in human-robot interaction. The first experiment explores the effects of responding to joint attention. We…	Screen full-text
2011	R. C. Luo; Shu-Ruei Chang; Yee-Pien Yang	Tracking with pointing gesture recognition for human-robot interaction		10.1109/SII.2011.6147623	In the field of human-robot interaction, it is the key problem for the robot to know the information of the interactive partner. Without obtaining these information the robot couldn't realize what is the partner means. Currently most of the interactive robots have vision sensors to catch human face, and then perform some reactions to the interactive partner. But it could only access under strict …	other (no gaze following in HRI)
2011	G. Milighetti; L. Vallone; A. De Luca	Adaptive predictive gaze control of a redundant humanoid robot head		10.1109/IROS.2011.6094417	A general concept for the gaze control of a redundant humanoid robot head is presented. It is based on an adaptive Kalman filter that predicts the next state of the moving target, processing the position information provided by a head-mounted stereo camera. The trajectory tracking control at the task level combines a proportional feedback and a feedforward term. The gains of both control actions …	Robot (eye-)design
2011	A. Holroyd; C. Rich; C. L. Sidner; B. Ponsler	Generating connection events for human-robot collaboration		10.1109/ROMAN.2011.6005245	We have developed and tested a reusable Robot Operating System (ROS) module that supports engagement between a human and a humanoid robot by generating appropriate directed gaze, mutual facial gaze, adjacency pair and backchannel connection events. The module implements policies for adding gaze and pointing gestures to referring phrases (including deictic and anaphoric references), performing end…	Robot (eye-)design
2011	M. Salem; K. Rohlfing; S. Kopp; F. Joublin	A friendly gesture: Investigating the effect of multimodal robot behavior in human-robot interaction		10.1109/ROMAN.2011.6005285	Gesture is an important feature of social interaction, frequently used by human speakers to illustrate what speech alone cannot provide, e.g. to convey referential, spatial or iconic information. Accordingly, humanoid robots that are intended to engage in natural human-robot interaction should produce speech-accompanying gestures for comprehensible and believable behavior. But how does a robot's …	other (no gaze following in HRI)
2011	A. St. Clair; R. Mead; M. J. Matarić	Investigating the effects of visual saliency on deictic gesture production by a humanoid robot		10.1109/ROMAN.2011.6005266	In many collocated human-robot interaction scenarios, robots are required to accurately and unambiguously indicate an object or point of interest in the environment. Realistic, cluttered environments containing many visually salient targets can present a challenge for the observer of such pointing behavior. In this paper, we describe an experiment and results detailing the effects of visual salie…	No gaze/head and object tracking
2011	E. Wade; J. Dye; R. Mead; M. J. Matarić	Assessing the quality and quantity of social interaction in a socially assistive robot-guided therapeutic setting		10.1109/ICORR.2011.5975358	We present an application of a socially assistive robotics (SAR) system in a therapeutic setting. We examine the amount of interaction elicited by the robot in a therapeutic setting with individuals post-stroke. We examine the role of various communication modalities, and their affects on the participants' responses. Seven participants of mild to moderate functional impairment due to stroke inter…	c) medical context (e.g. surgical robots)
2011	S. S. Ge; M. R. Safizadeh; Y. Li	Mechanical design of social robot Nancy		10.1109/SII.2011.6147468	This paper presents the mechanical design of a social robot, Nancy, developed by Social Robotics Laboratory, Interactive and Digital Media Institute, National University of Singapore. The objective of our project is to introduce the social robot which is capable to interact with people, especially the elderly, based on fundamental, functional and social tasks. We developed Nancy with multi-module…	Robot (eye-)design
2011	Po-Yi Shih; Po-Chuan Lin; J. -F. Wang; You-Zen Chen	Improving real-time voice activity detection for perceptual robotic control in noisy environment		10.1109/TENCON.2011.6129269	In order to enable natural human-robot interaction, robots will have to acquire the skills to detect and meaningfully integrate information from multiple modalities. In this paper, we focus on efficient voice activity detection (VAD) in the context of a multi-sensory robot device that uses audio activity information to drive perceptual function to yield natural and intuitive response to human beh…	other (no gaze following in HRI)
2011	E. Bekele; U. Lahiri; J. Davidson; Z. Warren; N. Sarkar	Development of a novel robot-mediated adaptive response system for joint attention task for children with autism		10.1109/ROMAN.2011.6005270	With Centers for Disease Control and Prevention prevalence estimates for children with autism spectrum disorder (ASD) at 9.1 per 1,000 (1 in 110), identification and effective treatment of ASD is often characterized as a public health emergency. Emerging technology, especially robotic technology, has been shown to be appealing to these children and such interest can be harnessed to address the li…	a) participants with neurological disorders were involved
2011	R. R. d. Silva; R. A. F. Romero	Relational reinforcement learning and recurrent neural network with state classification to solve joint attention		10.1109/IJCNN.2011.6033363	Joint attention is an important non verbal communication learned by humans in a period of childhood. One learning method has been explored to provide this learning ability in robots is known as reinforcement learning. However, the use of this method using a Markov Decision Process model has problems. In this article, we have enhanced our robotic architecture, which is inspired on behavior analysi…	Screen full-text
2011	S. Bodiroza; G. Schillaci; V. V. Hafner	Robot ego-sphere: An approach for saliency detection and attention manipulation in humanoid robots for intuitive interaction		10.1109/Humanoids.2011.6100900	There is still a way to go to achieve intuitive interaction between humanoid robots and humans. This paper identifies two relatively simple but important prerequisites: saliency detection and attention manipulation by the robot. By creating a saliency based attentional model and combining it with a robot ego-sphere, the robot can engage in an interaction with a human, starting an interaction game…	other (no gaze following in HRI)
2011	S. Hinte; M. Lohse	The function of off-gaze in human-robot interaction		10.1109/ROMAN.2011.6005271	When and how do users interrupt the interaction with a robot and turn to the experimenter? Usually it is assumed that experimenters affect the interaction negatively and should ideally not be present at all. However, in interaction situations with autonomous systems and inexperienced users this is often not possible for safety reasons. Thus, the participants indeed at times switch their focus of …	other (no gaze following in HRI)
2011	K. Kim; D. Choi; J. -Y. Lee; J. -M. Park; B. -J. You	Controlling a humanoid robot in home environment with a cognitive architecture		10.1109/ROBIO.2011.6181543	Latest humanoid robots mimic the human body in realistic ways, but their control mechanisms fall short of the human mind. More often than not, the robots simply have a fixed set of routine codes that govern their behavior, and even the ones with some learning capabilities are not human-like. Since cognitive architectures aim for general intelligence and provide infrastructure for modeling human c…	other (no gaze following in HRI)
2011	M. Malosio; N. Pedrocchi; F. Vicentini; L. M. Tosatti	Analysis of elbow-joints misalignment in upper-limb exoskeleton		10.1109/ICORR.2011.5975393	This paper presents advantages of introducing elbow-joints misalignments in an exoskeleton for upper limb rehabilitation. Typical exoskeletons are characterized by axes of the device as much as possible aligned to the rotational axes of human articulations. This approach leads to advantages in terms of movements and torques decoupling, but can lead to limitations nearby the elbow singular configu…	c) medical context (e.g. surgical robots)
2011	R. -J. Wang; H. -P. Huang	ADEA — Active Variable Stiffness Differential Elastic Actuator : Design and application for safe robotics		10.1109/ROBIO.2011.6181724	This paper presents an Active Variable Stiffness Differential Elastic Actuator (ADEA) which is designed and application for robotic systems and more generally for machines that are designed to interact with people and environments under safety constraints. The ADEA consists of two DC-motors to drive two antagonistic warm gears independently. By changing the synchronisation and differentiation of …	Robot (eye-)design
2011	C. Direkwatana; J. Suthakorn; C. Wilasrusmee	Development of wire-driven laparoscopic surgical robotic system, “MU-LapaRobot”		10.1109/ROBIO.2011.6181333	This paper describes the design and development of a new wire-driven laparoscopic surgical robotic system. The aim of our design is to develop a surgical robotic system to work with traditional surgical tools to reduce the surgeon's learning curve in using our robotic system. The overall design is strictly based on surgical requirements which our specific workspace analysis also plays an importan…	c) medical context (e.g. surgical robots)
2011	C. Chao; J. Lee; M. Begum; A. L. Thomaz	Simon plays Simon says: The timing of turn-taking in an imitation game		10.1109/ROMAN.2011.6005239	Turn-taking is fundamental to the way humans engage in information exchange, but robots currently lack the turn-taking skills required for natural communication. In order to bring effective turn-taking to robots, we must first understand the underlying processes in the context of what is possible to implement. We describe a data collection experiment with an interaction format inspired by “Simon …	other (no gaze following in HRI)
2011	R. Wolff; C. Preusche; A. Gerndt	A Modular Architecture for an Interactive Real-Time Simulation and Training Environment for Satellite On-Orbit Servicing		10.1109/DS-RT.2011.23	This paper outlines the development of a real-time interactive application for the analysis, training and programming of on-orbit servicing tasks within a virtual reality environment. The main challenges put on the system are the real-time simulation of the realistic dynamic and kinematic behavior of satellite components and additionally integrate interaction through a bimanual haptic interface, …	d) industrial context (e.g. robotic arms)
2011	Haibin Yan; M. H. Ang; Aun Neow Poo	Weighted biased linear discriminant analysis for misalignment-robust facial expression recognition		10.1109/ICRA.2011.5979870	We investigate in this paper the problem of misalignment-robust facial expression recognition. To the best of our knowledge, this problem has not been formally addressed in the literature. Most existing facial expression recognition methods, however, can only work well when face images are well-aligned. In many real world applications such as human robot interaction and visual surveillance, it is…	other (no gaze following in HRI)
2011	M. Begum; F. Karray	Visual Attention for Robotic Cognition: A Survey	1943-0612	10.1109/TAMD.2010.2096505	The goal of the cognitive robotics research is to design robots with human-like cognition (albeit reduced complexity) in perception, reasoning, action planning, and decision making. Such a venture of cognitive robotics has developed robots with redundant number of sensors and actuators in order to perceive the world and act up on it in a human-like fashion. A major challenge to deal with these ro…	No technical implementation
2011	H. Mizumoto; H. Daepp; W. J. Book; F. Matsuno	Teleoperation system using past image records for legged robot		10.1109/SSRR.2011.6106779	Teleoperation system using past image records (SPIR) is a system that shows the virtual trailing view using recorded images from previous times. In this system, the operator can control the robot intuitively by seeing the trailing view and the superimposed robot computer graphics (CG) model only using only a front facing camera on the robot. The preexisting time follower's vision was developed fo…	VR/AR
2011	R. C. Luo; C. Y. Huang; C. C. Hsiao	Recognition of facial expressions using component-based Active Appearance Models for human-robot interactions		10.1109/IECON.2011.6120005	Recognition of facial expressions becomes significant issue between human and robot interactions. The purpose of this paper is to study the alignment and tracking of facial features with optical flow and component-based active appearance model, and then analyze fitted points to recognize facial expressions. Using this method with accurate analysis and tracking of facial features in robot or compu…	other (no gaze following in HRI)
2011	K. S. Lohan; K. Pitsch; K. J. Rohlfing; K. Fischer; J. Saunders; H. Lehmann; C. Nehaniv; B. Wrede	Contingency allows the robot to spot the tutor and to learn from interaction		10.1109/DEVLRN.2011.6037341	Aiming at artificial system learning from a human tutor elicit tutoring behavior, which we implemented on the robotic platform iCub. For the evaluation of the system with users, we considered a contingency module that is developed to elicit tutoring behavior, which we then evaluate by implementing this module on the robotic platform iCub and within an interaction with the users. For the evaluatio…	Screen full-text
2011	H. Osawa; K. Ishii; S. Yamada; M. Imai	Grounding Cyber Information in the Physical World with Attachable Social Cues		10.1109/RTCSA.2011.66	Unpredictable user behaviors in a physical process represent one of the fundamental obstacles to the realization of a Cyber-Physical System. In this paper, we propose the use of social cues such as body shape, expressions, and verbal timing to control user behaviors in the physical world. Social cues can control user behaviors in both their spatial and temporal aspects. As a result, user actions …	other (no gaze following in HRI)
2011	B. Gonsior; S. Sosnowski; C. Mayer; J. Blume; B. Radig; D. Wollherr; K. Kühnlenz	Improving aspects of empathy and subjective performance for HRI through mirroring facial expressions		10.1109/ROMAN.2011.6005294	In this paper, the impact of facial expressions on HRI is explored. To determine their influence on empathy of a human towards a robot and perceived subjective performance, an experimental setup is created, in which participants engage in a dialog with the robot head EDDIE. The web-based gaming application “Akinator” serves as a backbone for the dialog structure. In this game, the robot tries to …	other (no gaze following in HRI)
2011	Dickstein-Fischer, L.; Alexander, E.; Yan, X.; Su, H.; Harrington, K.; Fischer, G.S.	An affordable compact humanoid robot for autism spectrum disorder interventions in children		10.1109/IEMBS.2011.6091316	Autism Spectrum Disorder impacts an ever-increasing number of children. The disorder is marked by social functioning that is characterized by impairment in the use of nonverbal behaviors, failure to develop appropriate peer relationships and lack of social and emotional exchanges. Providing early intervention through the modality of play therapy has been effective in improving behavioral and soci…	a) participants with neurological disorders were involved
2011	Kuratate, T.; Matsusaka, Y.; Pierce, B.; Cheng, G.	"Mask-bot": A life-size robot head using talking head animation for human-robot communication		10.1109/Humanoids.2011.6100842	In this paper, we introduce our life-size talking head robotic system, "Mask-bot", developed as a platform to support and accelerate human-robot communication research. The "Mask-bot" hardware consists of a semi-transparent plain mask, a portable LED projector with a fish-eye conversion lens mounted behind the mask, a pan-tilt unit and a mounting base. The hardware is driven by a software animati…	other (no gaze following in HRI)
2011	Luo, R.C.; Huang, C.Y.; Lin, P.H.	Alignment and tracking of facial features with component-based active appearance models and optical flow		10.1109/AIM.2011.6027077	The objective of this paper is to investigate alignment and tracking of facial features with component based active appearance models and optical flow. Face tracking becomes essential issue in the area of human-computer interactions. With accurate tracking and analysis of facial features, computers or robots can response properly to user's facial emotional movements and facial expressions. We app…	other (no gaze following in HRI)
2011	Hoque, M.M.; Onuki, T.; Kobayashi, Y.; Kuno, Y.	Controlling human attention through robot's gaze behaviors		10.1109/HSI.2011.5937366	Controlling someone's attention can be defined as shifting his/her attention from the existing direction to another. However, it is not easy task for a robot to shift a particular human's attention if they are not in face-to-face situation. If the robot would like to communicate a particular person, it should turn its gaze to that person and make eye contact to establish mutual gaze. However, onl…	Robot gaze studies/ Eyetracking in HRI
2011	Antonelli, M.; Chinellato, E.; del Pobil, A.P.	Implicit mapping of the peripersonal space of a humanoid robot		10.1109/CCMB.2011.5952119	In this work, taking inspiration from primate vi-suomotor mechanisms, a humanoid robot is able to build a sensorimotor map of the environment that is configured and trained through gazing and reaching movements. The map is accessed and modified by two types of information: retinotopic (visual) and proprioceptive (eye and arm movements), and constitutes both a knowledge of the environment and a se…	other (no gaze following in HRI)
2011	Rajruangrabin, J.; Popa, D.O.	Robot head motion control with an emphasis on realism of neck-eye coordination during object tracking		10.1007/s10846-010-9468-x	Important aspects of present-day humanoid robot research is to make such robots look realistic and human-like, both in appearance, as well as in motion and mannerism. In this paper, we focus our study on advanced control leading to realistic motion coordination for a humanoid's robot neck and eyes while tracking an object. The motivating application for such controls is conversational robotics, i…	other (no gaze following in HRI)
2011	Yamakawa, N.; Takahashi, T.; Kitahara, T.; Ogata, T.; Okuno, H.G.	Environmental sound recognition for robot audition using matching-pursuit		10.1007/978-3-642-21827-9_1	Our goal is to achieve a robot audition system that is capable of recognizing multiple environmental sounds and making use of them in human-robot interaction. The main problems in environmental sound recognition in robot audition are: (1) recognition under a large amount of background noise including the noise from the robot itself, and (2) the necessity of robust feature extraction against spect…	other (no gaze following in HRI)
2011	Kirchner, N.; Alempijevic, A.; Dissanayake, G.	Nonverbal robot-group interaction using an imitated gaze cue		10.1145/1957656.1957824	Ensuring that a particular and unsuspecting member of a group is the recipient of a salient-item hand-over is a complicated interaction. The robot must effectively, expediently and reliably communicate its intentions to advert any tendency within the group towards antinormative behaviour. In this paper, we study how a robot can establish the participant roles of such an interaction using imitated…	Robot gaze studies/ Eyetracking in HRI
2011	Srinivasan, V.; Murphy, R.R.	A survey of social gaze		10.1145/1957656.1957757	Based on a synthesis of eight major studies using six robots involving social gaze in robotics, this research proposes a novel behavioral definition as a mapping G = E(C) from the perception of a social context C to a set of head, eye, and body patterns called gaze acts G that expresses the engagement E. This definition places social gaze within the behavior-based programming framework for robots…	No technical implementation
2011	Yonekura, K.; Kim, C.H.; Nakadai, K.; Tsujino, H.; Sugano, S.	Rhythmic reference of a human while a rope turning task		10.1145/1957656.1957775	This paper addresses the rhythmic reference in physical humanrobot interaction. Human refers to a rhythm from multiple sensing modalities when turning a rope with another human synchronously. This study verifies a hypothesis that some humans mix several rhythms of the modalities into a rhythm (rhythmic reference). Six participants, four males and two females, 21-23 years old, took part in eight e…	other (no gaze following in HRI)
2011	Voisin, T.; Yamada, S.; Osawa, H.; Imai, M.	Between real-world and virtual agents: The disembodied robot		10.1145/1957656.1957771	In this study, we propose a disembodied real-world agent and the study of the influence of this disembodiment on the social separation between the user and the agent. In order to give a clue to the user about the presence of the robot and to make possible a visual feedback, we decide to use independent robotic body parts that mimic human hands and eyes. This robot is also able to share real-world…	VR/AR
2011	Mu, Y.-H.	Task-oriented architecture for a humanoid robot		10.4028/www.scientific.net/AMM.40-41.228	A humanoid robot is developed to perform various kinds of tasks in human daily environments. In this paper, three advanced capabilities which are indispensable for a humanoid robot to perform tasks, namely, natural human-humanoid robot interaction based on spoken dialogue and vision, vision-based navigation in complex and dynamic environments, object grasp and manipulation with hand-eye coordinat…	other (no gaze following in HRI)
2011	Bhardwaj, P.; Bhardwaj, N.	CRI (Computer Related Injuries): Wreaking havoc on young generation's health				Insufficient data/ off-topic
2011	Ranatunga, I.; Rajruangrabin, J.; Popa, D.O.; Makedon, F.	Enhanced therapeutic interactivity using social robot Zeno		10.1145/2141622.2141690	Social robotics has emerged as a new research area in recent years. One of the reasons behind this emergence is the rapid pace of improvements in sensor, actuator and processing capabilities in modern hardware enabling robots to interact with humans more effectively than ever before. The motivation for the work presented in this paper is to use advanced human-robot head-eye interaction algorithms…	other (no gaze following in HRI)
2011	Halawani, A.; Li, H.; Anani, A.	Building eye contact in e-learning through head-eye coordination		10.1007/s12369-010-0070-y	Video conferencing is a very effective tool to use for e-learning. Most of the available video conferencing systems suffer a main drawback represented by the lack of eye contact between participants. In this paper we present a new scheme for building eye contact in e-learning sessions. The scheme assumes a video conferencing session with "one teacher many students" arrangement. In our system, eye…	other (no gaze following in HRI)
2011	Boccanfuso, L.; O'Kane, J.M.	CHARLIE: An adaptive robot design with hand and face tracking for use in autism therapy		10.1007/s12369-011-0110-2	Basic turn-taking and imitation skills are imperative for effective communication and social interaction (Nehaniv in Imitation and Social Learning in Robots, Springer, New York, 2007). Recently, research has demonstrated that interactive games using turn-taking and imitation have yielded positive results with autistic children who have impaired communication or social skills (Barakova and Brok in…	a) participants with neurological disorders were involved
2011	Vikram, T.N.; Tscherepanow, M.; Wrede, B.	Impact of real-time visual attention on computer vision products and cognitive robotics		10.1016/j.procs.2011.09.059	In this article we explore the current avenues and future applications of visual attentional models that have a significant bearing on the fields of computer vision and cognitive robotics. Computational modelling of visual attention is among the active areas of research which are being pursued by diverse communities like computer science, systems biology, psychology and electrical engineering. An…	No technical implementation
2011	Balistreri, G.; Nishio, S.; Sorbello, R.; Chella, A.; Ishiguro, H.	Natural human robot meta-communication through the integration of android's sensors with environment embedded sensors		10.3233/978-1-60750-959-2-26	Building robots that closely resemble humans allows us to study phenomena that cannot be studied using mechanical-looking robots in our daily human-to-human natural interactions. This is supported by the fact that human-like devices can more easily elicit the same kind of responses that people use in their natural interactions. However, several studies support the close and complex relationship e…	other (no gaze following in HRI)
2011	Saulnier, P.; Sharlin, E.; Greenberg, S.	Exploring minimal nonverbal interruption in HRI		10.1109/ROMAN.2011.6005257	Designing robotic behaviours capable of initiating an interruption will be extremely important as robots increasingly interact with people. Consequently, we explore the social impact of a minimal set of physical nonverbal cues that can be exhibited by a robot to initiate robot-human interruption: (a) speed of motion, (b) gaze, (c) head movement, d) rotation and (e) proximity to the person. We pre…	other (no gaze following in HRI)
2011	Vu, H.A.; Dong, F.; Hirota, K.	RTM (Robot technology middleware) based dynamic interrupt system for communication between humans and robots		10.20965/jaciii.2011.p0506	A dynamic fuzzy interrupt system is proposed to optimize responsiveness of robots in humans-robots communication. The system guarantees a continuous and efficient human-robot interaction by assigning priority to the given instruction and it remains immune to distractions caused by conflicting instructions. The system is embedded in the robot technology components that are able to implement by dif…	other (no gaze following in HRI)
2011	Dehais, F.; Sisbot, E.A.; Alami, R.; Causse, M.	Physiological and subjective evaluation of a human-robot object hand-over task		10.1016/j.apergo.2010.12.005	In the context of task sharing between a robot companion and its human partners, the notions of safe and compliant hardware are not enough. It is necessary to guarantee ergonomic robot motions. Therefore, we have developed Human Aware Manipulation Planner (Sisbot et al., 2010), a motion planner specifically designed for human-robot object transfer by explicitly taking into account the legibility,…	other (no gaze following in HRI)
2011	Liu, K.; Sakamoto, D.; Inami, M.; Igarashi, T.	Roboshop: Multi-layered sketching interface for robot housework assignment and management		10.1145/1978942.1979035	As various home robots come into homes, the need for efficient robot task management tools is arising. Current tools are designed for controlling individual robots independently, so they are not ideally suitable for assigning coordinated action among multiple robots. To address this problem, we developed a management tool for home robots with a graphical editing interface. The user assigns instru…	other (no gaze following in HRI)
2011	Carter, EJ; Hodgins, JK; Rakison, DH	Exploring the neural correlates of goal-directed action and intention understanding	1053-8119	10.1016/j.neuroimage.2010.08.077	Because we are a cooperative species, understanding the goals and intentions of others is critical for human survival. In this fMRI study, participants viewed reaching behaviors in which one of four animated characters moved a hand towards one of two objects and either (a) picked up the object, (b) missed the object, or (c) changed his path halfway to lift the other object. The characters include…	other (no gaze following in HRI)
2011	Chinellato, E; Antonelli, M; Grzyb, BJ; del Pobil, AP	Implicit Sensorimotor Mapping of the Peripersonal Space by Gazing and Reaching	1943-0604	10.1109/TAMD.2011.2106781	Primates often perform coordinated eye and arm movements, contextually fixating and reaching towards nearby objects. This combination of looking and reaching to the same target is used by infants to establish an implicit visuomotor representation of the peripersonal space, useful for both oculomotor and arm motor control. In this work, taking inspiration from such behavior and from primate visuom…	Screen full-text
2012	Boucher, Jean-David; Pattacini, Ugo; Lelong, Amelie; Bailly, Gerrard; Elisei, Frederic; Fagel, Sascha; Dominey, Peter Ford; Ventre-Dominey, Jocelyne	I Reach Faster When I See You Look: Gaze Effects in Human-Human and Human-Robot Face-to-Face Cooperation.	1662-5218	10.3389/fnbot.2012.00003	Human-human interaction in natural environments relies on a variety of perceptual cues. Humanoid robots are becoming increasingly refined in their sensorimotor capabilities, and thus should now be able to manipulate and exploit these social cues in cooperation with their human partners. Previous studies have demonstrated that people follow human and robot gaze, and that it can help them to cope w…	Human following robot gaze
2012	E. Calisgan; A. Haddadi; H. F. M. Van der Loos; J. A. Alcazar; E. A. Croft	Identifying nonverbal cues for automated human-robot turn-taking		10.1109/ROMAN.2012.6343788	Nonverbal communication cues play an important role in human-human interaction and are expected to take a similar role in human-robot collaboration. In current industrial practice, human-robot turn-taking is explicitly human controlled, via a command channel such as switch or button. However, such a master-slave approach does not permit collaborative interaction, and requires the human to focus o…	other (no gaze following in HRI)
2012	Z. Prasov	Shared gaze in remote spoken HRI during distributed military operations		10.1145/2157689.2157760	Collaboration between distributed human and robot partners during military operations is becoming more necessary. In order to enable efficient real-time communication, it is important to develop user interfaces that support robust spoken language understanding capabilities. As a step toward achieving this objective, this work examines the role of shared gaze between a human and robot during remot…	d) industrial context (e.g. robotic arms)
2012	F. Broz; Y. Nakano; H. Lehmann; B. Mutlu	Gaze in HRI: From modeling to communication		10.1145/2157689.2157845	The purpose of this half-day workshop is to explore the role of social gaze in human-robot interaction, both how to measure social gaze behavior by humans and how to implement it in robots that interact with them. Gaze directed at an interaction partner has become a subject of increased attention in human-robot interaction research. While traditional robotics research has focused work on robot ga…	Insufficient data/ off-topic
2012	C. Liu; C. T. Ishi; H. Ishiguro; N. Hagita	Generation of nodding, head tilting and eye gazing for human-robot dialogue interaction			Head motion occurs naturally and in synchrony with speech during human dialogue communication, and may carry paralinguistic information, such as intentions, attitudes and emotions. Therefore, natural-looking head motion by a robot is important for smooth human-robot interaction. Based on rules inferred from analyses of the relationship between head motion and dialogue acts, this paper proposes a …	Robot (eye-)design
2012	S. Shamsuddin; H. Yussof; L. Ismail; F. A. Hanapiah; S. Mohamed; H. A. Piah; N. I. Zahari	Initial response of autistic children in human-robot interaction therapy with humanoid robot NAO		10.1109/CSPA.2012.6194716	The overall context proposed in this paper is part of our long-standing goal to contribute to a group of community that suffers from Autism Spectrum Disorder (ASD); a lifelong developmental disability. The objective of this paper is to present the development of our pilot experiment protocol where children with ASD will be exposed to the humanoid robot NAO. This fully programmable humanoid offers…	a) participants with neurological disorders were involved
2012	M. M. Hoque; T. Onuki; D. Das; Y. Kobayashi; Y. Kuno	Attracting and controlling human attention through robot's behaviors suited to the situation		10.1145/2157689.2157729	A major challenge is to design a robot that can attract and control human attention in various social situations. If a robot would like to communicate a person, it may turn its gaze to him/her for eye contact. However, it is not an easy task for the robot to make eye contact because such a turning action alone may not be enough in all situations, especially when the robot and the human are not fa…	Human following robot gaze
2012	A. Yamazaki; K. Yamazaki; T. Ohyama; Y. Kobayashi; Y. Kuno	A techno-sociological solution for designing a museum guide robot: Regarding choosing an appropriate visitor		10.1145/2157689.2157800	In this paper, we present our work designing a robot that explains an exhibit to multiple visitors in a museum setting, based on ethnographic analysis of interactions between expert human guides and visitors. During the ethnographic analysis, we discovered that expert human guides employ some identical strategies and practices in their explanations. In particular, one of these is to involve all v…	other (no gaze following in HRI)
2012	S. Lallee; U. Pattacini; S. Lemaignan; A. Lenz; C. Melhuish; L. Natale; S. Skachek; K. Hamann; J. Steinwender; E. A. Sisbot; G. Metta; J. Guitton; R. Alami; M. Warnier; T. Pipe; F. Warneken; P. F. Dominey	Towards a Platform-Independent Cooperative Human Robot Interaction System: III An Architecture for Learning and Executing Actions and Shared Plans	1943-0612	10.1109/TAMD.2012.2199754	Robots should be capable of interacting in a cooperative and adaptive manner with their human counterparts in open-ended tasks that can change in real-time. An important aspect of the robot behavior will be the ability to acquire new knowledge of the cooperative tasks by observing and interacting with humans. The current research addresses this challenge. We present results from a cooperative hum…	other (no gaze following in HRI)
2012	H. Knight; R. Simmons	Tracking aggregate vs. individual gaze behaviors during a robot-led tour simplifies overall engagement estimates		10.1145/2157689.2157742	As an early behavioral study of what non-verbal features a robot tourguide could use to analyze a crowd, personalize an interaction and maintain high levels of engagement, we analyze participant gaze statistics in response to a robot tour guide's deictic gestures. There were thirty-seven participants overall, split into nine groups of three to five people each. In groups with the lowest engagemen…	Robot gaze studies/ Eyetracking in HRI
2012	T. Ohyama; Y. Kobayashi; K. Yamazaki; Y. Maeda; Y. Kuno; S. Miyazawa; K. Ikeda; C. Mori; R. Fujita; A. Yamazaki	Implementing human questioning strategies into quizzing-robot		10.1145/2157689.2157829	From our ethnographic studies on various kinds of museums, we discovered that guides routinely propose questions to visitors in order to draw their attention towards both his/her explanation and the exhibit. The guides' question sequences tend to begin with a pre-question which serves to not only monitor visitors' behavior and responses, but to also alert visitors that a primary question would fo…	other (no gaze following in HRI)
2012	F. Ferland; A. Aumont; D. Létourneau; M. -A. Legault; F. Michaud	Johnny-0, a compliant, force-controlled and interactive humanoid autonomous robot		10.1145/2157689.2157826	Summary form only given. Johnny-0 [2], shown in Figure 1, is our new humanoid robot which integrates an expressive face on an orientable head, two arms with 4 degrees of freedom (DOF) each and grippers, mounted on an omnidirectional, non-holonomic mobile platform. Our underlying goal with Johnny-0 is to design a platform capable of natural reciprocal interaction (motion, language, touch, affect) …	Robot (eye-)design
2012	J. T. C. Tan; F. Duan; T. Inamura	Multimodal human-robot interaction with Chatterbot system: Extending AIML towards supporting embodied interactions		10.1109/ROBIO.2012.6491217	The research objective of this work is to realize multimodal human-robot interaction based on light-weight Chatterbot system. The dialogue system is integrated into SIGVerse system with immersive multimodal interfaces to achieve interaction in an embodied virtual environment. To validate the feasibility of the proposed design, the actual AIML implementations are described to illustrate (a) Gestur…	Robot (eye-)design
2012	Y. Liu; Y. Jiang; T. Matsumaru	Development of image-projective desktop arm trainer, IDAT		10.1109/SII.2012.6426964	Aim to improve upper limb rehabilitation effect, we design and develop an Image-projective Desktop Arm Trainer (IDAT). Compared with conventional therapy, IDAT provides a more effective and interesting training method. IDAT's goal is to maintain and improve patients' upper limb function by training their eye-hand coordination. We select step-on interface (SOI) as the input system which makes trai…	c) medical context (e.g. surgical robots)
2012	D. Mazzei; A. Greco; N. Lazzeri; A. Zaraki; A. Lanatà; R. Igliozzi; A. Mancini; F. Stoppa; E. P. Scilingo; F. Muratori; D. De Rossi	Robotic Social Therapy on Children with Autism: Preliminary Evaluation through Multi-parametric Analysis		10.1109/SocialCom-PASSAT.2012.101	Autism Spectrum Disorder (ASD) is a neural development disorder characterized by specific patterns of behavioral and social difficulties. Beyond these core symptoms, additional problems such as absence of gender differences identification, interactional distortions of environmental and family responses are often present. Taking into account these emotional and behavioral problems researchers and …	a) participants with neurological disorders were involved
2012	S. Iengo; A. Origlia; M. Staffa; A. Finzi	Attentional and emotional regulation in human-robot interaction		10.1109/ROMAN.2012.6343901	In this paper, we propose a human-robot interaction system that exploits emotion and attention to regulate and adapt the robotic interactive behavior. In particular, we will focus on the relation between arousal, predictability, and attentional allocation considering as a case study a robotic manipulator interacting with a human operator. We rely on a frequency based model of attention allocation…	other (no gaze following in HRI)
2012	S. K. Hasnain; P. Gaussier; G. Mostafaoui	“Synchrony” as a way to choose an interacting partner		10.1109/DevLrn.2012.6400882	Robots are poised to fill a growing number of roles in todays society. In future, we could have robots expected to behave as companion in our home, offices etc. Moving to social robotics imply to address several issues related to human-robot interactions for instance, how the robot can develop an attentional mechanism and select an interacting agent among several interactants. We took our inspira…	other (no gaze following in HRI)
2012	F. Delaunay; T. Belpaeme	Refined human-robot interaction through retro-projected robotic heads		10.1109/ARSO.2012.6213409	We present an overview of the LightHead robot and its retro-projected face, followed by opportunities for this technology to push the state-of-the-art in HRI. Through comparison with existing robot head technologies, we show how retro-projected faces can provide a means to display human social-emotional behaviours including subtle social cues not achievable with other robotic heads.	Robot (eye-)design
2012	J. Yan; J. Zhao; C. Yang; Y. Zhu; L. Ma; Z. Chen	Design of a coordinated control strategy for multi-mobile-manipulator cooperative teleoperation system		10.1109/ICMA.2012.6283242	The Multi-operator multi-mobile-manipulator (MOM3) teleoperation system is built and several operators located in different places can control the multiple manipulators to collaborate with each other via network. It takes advantage of mobility, cooperation, distribution, which enhance the ability of the system to fit into more complex task. Time delay and dynamic interaction between multi-operato…	d) industrial context (e.g. robotic arms)
2012	S. Schulz; I. Lütkebohle; S. Wachsmuth	An affordable, 3D-printable camera eye with two active degrees of freedom for an anthropomorphic robot		10.1109/IROS.2012.6385938	Movable cameras, or robotic eyes, have been of longstanding interest in robotics, but it remains challenging to achieve the various desirable characteristics (such as fast, small, robust, good-looking, etc.) at the same time. We consider robotic eyes targeted at interactive humanoid robots, and present a novel construction that provides human-level accelerations and velocities in a robust way, wh…	Robot (eye-)design
2012	J. Kober; M. Glisson; M. Mistry	Playing catch and juggling with a humanoid robot		10.1109/HUMANOIDS.2012.6651623	Entertainment robots in theme park environments typically do not allow for physical interaction and contact with guests. However, catching and throwing back objects is one form of physical engagement that still maintains a safe distance between the robot and participants. Using a theme park type animatronic humanoid robot, we developed a test bed for a throwing and catching game scenario. We use …	other (no gaze following in HRI)
2012	G. Hoffman	Dumb robots, smart phones: A case study of music listening companionship		10.1109/ROMAN.2012.6343779	Combining high-performance, sensor-rich mobile devices with simple, low-cost robotic platforms could accelerate the adoption of personal robotics in real-world environments. We present a case study of this "dumb robot, smart phone" paradigm: a robotic speaker dock and music listening companion. The robot is designed to enhance a human¿s listening experience by providing social presence and embodi…	other (no gaze following in HRI)
2012	L. Jamone; L. Natale; G. Sandini; A. Takanishi	Interactive online learning of the kinematic workspace of a humanoid robot		10.1109/IROS.2012.6385595	We describe an interactive learning strategy that enables a humanoid robot to build a representation of its workspace: we call it a Reachable Space Map. The robot learns this map autonomously and online during the execution of goal-directed reaching movements; reaching control is based on kinematic models that are learned online as well. The map can be used to estimate the reachability of a fixat…	other (no gaze following in HRI)
2012	A. Lenz; S. Lallee; S. Skachek; A. G. Pipe; C. Melhuish; P. F. Dominey	When shared plans go wrong: From atomic- to composite actions and back		10.1109/IROS.2012.6385849	As elaborate human-robot interaction capabilities continue to develop, humans will increasingly be in proximity with robots, and the management of the ongoing control in case of breakdown becomes increasingly important: taking care of what happens when cooperation goes wrong. The current research addresses three categories of breakdowns where cooperation can go wrong. In the first category, the h…	Robot (eye-)design
2012	V. Chidambaram; Y. -H. Chiang; B. Mutlu	Designing persuasive robots: How robots might persuade people using vocal and nonverbal cues		10.1145/2157689.2157798	Social robots have to potential to serve as personal, organizational, and public assistants as, for instance, diet coaches, teacher's aides, and emergency respondents. The success of these robots - whether in motivating users to adhere to a diet regimen or in encouraging them to follow evacuation procedures in the case of a fire - will rely largely on their ability to persuade people. Research in…	other (no gaze following in HRI)
2012	H. S. Ahn; D. -W. Lee; D. Choi; D. -Y. Lee; M. Hur; H. Lee	Designing of android head system by applying facial muscle mechanism of humans		10.1109/HUMANOIDS.2012.6651611	The facial system plays an important role in human-robot interaction. EveR-4 H33 is a head system for an android face controlled by thirty-three motors. It consists of three layers: a mechanical layer, an inner cover layer and an outer cover layer. Motors are attached under the skin and some motors are correlated with each other. Some expressions cannot be shown by moving just one motor. In addit…	Robot (eye-)design
2012	K. S. Lohan; K. Rohlfing; J. Saunders; C. Nehaniv; B. Wrede	Contingency scaffolds language learning		10.1109/DevLrn.2012.6400848	In human robot interaction the question how to communicate is an important one. The answer to this question can be approached through several perspectives. One approach to study the best way how a robot should behave in an interaction with a human is by providing a consistent robotic behavior. From this we can gain insights into what parameters are triggering what responsive behavior in an user. …	Screen full-text
2012	D. McColl; G. Nejat	Affect detection from body language during social HRI		10.1109/ROMAN.2012.6343882	In order for robots to effectively engage a person in bi-directional social human-robot interaction (HRI), they need to be able to perceive and respond appropriately to a person's affective state. It has been shown that body language is essential in effectively communicating human affect. In this paper, we present an automated real-time body language recognition and classification system, utilizi…	other (no gaze following in HRI)
2012	Y. Sakai; Y. Nonaka; K. Yasuda; Y. I. Nakano	Listener agent for elderly people with dementia		10.1145/2157689.2157754	With the goal of developing a conversational humanoid that can serve as a companion for people with dementia, we propose an autonomous virtual agent that can generate backchannel feedback, such as head nods and verbal acknowledgement, on the basis of acoustic information in the user's speech. The system is also capable of speech recognition and language understanding functionalities, which are po…	a) participants with neurological disorders were involved
2012	Y. Chae; J. Jeong; S. Jo	Toward Brain-Actuated Humanoid Robots: Asynchronous Direct Control Using an EEG-Based BCI	1941-0468	10.1109/TRO.2012.2201310	The brain-computer interface (BCI) technique is a novel control interface to translate human intentions into appropriate motion commands for robotic systems. The aim of this study is to apply an asynchronous direct-control system for humanoid robot navigation using an electroencephalograph (EEG), based active BCI. The experimental procedures consist of offline training, online feedback testing, a…	Brain imaging in HRI (EEG, fMRI)
2012	I. Leite; G. Castellano; A. Pereira; C. Martinho; A. Paiva	Modelling empathic behaviour in a robotic game companion for children: An ethnographic study in real-world settings		10.1145/2157689.2157811	The idea of autonomous social robots capable of assisting us in our daily lives is becoming more real every day. However, there are still many open issues regarding the social capabilities that those robots should have in order to make daily interactions with humans more natural. For example, the role of affective interactions is still unclear. This paper presents an ethnographic study conducted …	other (no gaze following in HRI)
2012	B. Pierce; T. Kuratate; C. Vogl; G. Cheng	“Mask-Bot 2i”: An active customisable robotic head with interchangeable face		10.1109/HUMANOIDS.2012.6651569	This paper describes the development of “Mask-Bot 2i” (codenamed: Kabuto), a robotic head designed for research into Human-Robot-Interactions. The uniqueness of our new robotic head is that the appearance of its face can be alter on-the-fly. Different faces can be projected onto the active head system. The head is fully active with a 3-DOF neck, with support for biannual hearing as well as video …	Robot (eye-)design
2012	B. Odenthal; M. P. Mayer; W. Kabuss; C. M. Schlick	Design and evaluation of an Augmented Vision System for human-robot cooperation in cognitively automated assembly cells		10.1109/SSD.2012.6197931	A research project has been initiated to study self-optimizing assembly cells and to design innovative ergonomic human-machine interfaces of the cell's numerical control. An experimental assembly cell was designed where a robot carries out a certain repertoire of coordinated pick and place operations with small work pieces. In order to support the human operator while monitoring the operations an…	VR/AR
2012	K. Pitsch; K. S. Lohan; K. Rohlfing; J. Saunders; C. L. Nehaniv; B. Wrede	Better be reactive at the beginning. Implications of the first seconds of an encounter for the tutoring style in human-robot-interaction		10.1109/ROMAN.2012.6343876	The paper investigates the effects of a robot's “on-line” feedback during a tutoring situation with a human tutor. Analysis is based on a study conducted with an iCub robot that autonomously generates its feedback (gaze, pointing gesture) based on the system's perception of the tutor's actions using the idea of reciprocity of actions. Sequential micro-analysis of two opposite cases reveals how th…	other (no gaze following in HRI)
2012	R. C. Luo; P. H. Lin; L. W. Chang	Confidence fusion based emotion recognition of multiple persons for human-robot interaction		10.1109/IROS.2012.6386178	Emotional interaction with human beings is desirable for robots. In this study, we propose an integrated system which has ability to track multiple people at the same time, to recognize their facial expressions, and to identify social atmosphere. Consequently, robots can easily recognize facial expression, emotion variations of different people, and can respond properly. In our facial expression …	other (no gaze following in HRI)
2012	B. Gonsior; S. Sosnowski; M. Buß; D. Wollherr; K. Kühnlenz	An emotional adaption approach to increase helpfulness towards a robot		10.1109/IROS.2012.6385941	This paper describes a new methodological approach and robot system to trigger more prosocial human reactions towards a robot by transferring social-psychological principles from human-human interaction to human-robot interaction (HRI). The main idea is to trigger increased helpfulness by proactively creating similarity through dynamic emotional adaption of the robot to the mood of the human. Thi…	other (no gaze following in HRI)
2012	R. Tomari; Y. Kobayashi; Y. Kuno	Empirical framework for autonomous wheelchair systems in human-shared environments		10.1109/ICMA.2012.6283096	Autonomous robotic wheelchairs are normally used in human-shared environments and hence they need to move in a safe and comfortable way. Here, we propose a framework that enables such motions in real indoor environments. Initially human regions are detected and tracked from head cues information. Next, the tracking attributes is interpreted for modeling human's comfort zone (CZ) based on human in…	c) medical context (e.g. surgical robots)
2012	F. Gerlinghaus; B. Pierce; T. Metzler; I. Jowers; K. Shea; G. Cheng	Design and emotional expressiveness of Gertie (An open hardware robotic desk lamp)		10.1109/ROMAN.2012.6343900	This paper introduces Gertie the Robotic Desk Lamp, a novel research platform that has five degrees of freedom, and is equipped with a camera and microphone in its lamp shade. These features mean that Gertie is a flexible and low-cost resource for conducting research into cognitive products and human-robot interaction. It will be available as an open hardware on http://www.opengertie.org/. Gertie…	other (no gaze following in HRI)
2012	T. Carlson; Y. Demiris	Collaborative Control for a Robotic Wheelchair: Evaluation of Performance, Attention, and Workload	1941-0492	10.1109/TSMCB.2011.2181833	Powered wheelchair users often struggle to drive safely and effectively and, in more critical cases, can only get around when accompanied by an assistant. To address these issues, we propose a collaborative control mechanism that assists users as and when they require help. The system uses a multiple-hypothesis method to predict the driver's intentions and, if necessary, adjusts the control signa…	c) medical context (e.g. surgical robots)
2012	A. Borji; S. Frintrop; D. N. Sihite; L. Itti	Adaptive object tracking by learning background context		10.1109/CVPRW.2012.6239191	One challenge when tracking objects is to adapt the object representation depending on the scene context to account for changes in illumination, coloring, scaling, etc. Here, we present a solution that is based on our earlier approach for object tracking using particle filters and component-based descriptors. We extend the approach to deal with changing backgrounds by using a quick training phase…	b) no embodied humanoid robot was used
2012	L. Süssenbach; K. Pitsch; I. Berger; N. Riether; F. Kummert	“Can you answer questions, Flobi?”: Interactionally defining a robot's competence as a fitness instructor		10.1109/ROMAN.2012.6343899	Users draw on four sources to judge a robot's competence: (1) the robot's voice, (2) physical appearance of and (3) the interaction experience with the robot but also (4) the relationship between the robot's physical appearance and its conduct. Furthermore, most approaches in social robotics have an outcome-oriented focus and thus use questionnaires to measure a global evaluation of the robot aft…	other (no gaze following in HRI)
2012	S. K. Hasnain; P. Gaussier; G. Mostafaoui	Synchrony as a tool to establish focus of attention for autonomous robots		10.1109/IROS.2012.6385912	With technology and artificial intelligence advancements, the notion of professional service robots has emerged. Consequently, robots must share their physical and social space with human beings. How can robots select a partner among many interactants and how can they focus their attention on regions of interest? As psychologists consider synchrony as an important parameter for social interaction…	Screen full-text
2012	N. Dantam; M. Stilman	Robust and efficient communication for real-time multi-process robot software		10.1109/HUMANOIDS.2012.6651538	We present a new Interprocess Communication (IPC) mechanism and library. Ach is uniquely suited for coordinating drivers, controllers, and algorithms in complex robotic systems such as humanoid robots. Ach eliminates the Head-of-Line Blocking problem for applications that always require access to the newest message. Ach is efficient, robust, and formally verified. It has been tested and demonstra…	Robot (eye-)design
2012	W. Wang; Z. Zhang; Y. Suga; H. Iwata; S. Sugano	Intuitive operation of a wheelchair mounted robotic arm for the upper limb disabled: The mouth-only approach		10.1109/ROBIO.2012.6491218	A new interfacing device that enables intuitive operation of a wheelchair mounted robotic arm is proposed. Three kinds of physical signals: jaw movement, breathing strength and head movement are captured using this device, and then be used to drive motion primitives of robotic arm in an intuitive way. This device is designed to operate in a mouth-only manner, thus enables usage for the upper limb…	c) medical context (e.g. surgical robots)
2012	C. A. C. Parker; E. A. Croft	Design & Personalization of a Cooperative Carrying Robot Controller		10.1109/ICRA.2012.6225120	In the near future, as robots become more advanced and affordable, we can envision their use as intelligent assistants in a variety of domains. An exemplar human-robot task identified in many previous works is cooperatively carrying a physically large object. An important task objective is to keep the carried object level. In this work, we propose an admittance-based controller that maintains a l…	d) industrial context (e.g. robotic arms)
2012	de Carvalho Santos, V.D.C.; Romero, R.A.F.; Coca, S.R.D.-M.	Imitation of facial expressions for a virtual robotic head		10.1109/SBR-LARS.2012.48	Facial expression has an important role for natural interaction among social robots and humans. In this paper, an architecture conceived for imitation of facial expressions is proposed. We describe the computer vision algorithm that was implemented for real-time geometric facial features extraction. It covers face detection, extraction of eyes, eyebrows, nostrils and mouth characteristic points, …	VR/AR
2012	Hoque, M.M.; Das, D.; Onuki, T.; Kobayashi, Y.; Kuno, Y.	Model for controlling a target human's attention in multi-party settings		10.1109/ROMAN.2012.6343797	It is a major challenge in HRI to design a social robot that is able to direct a target human's attention towards an intended direction. For this purpose, the robot may first turn its gaze to him/her in order to establish eye contact. However, such a turning action of the robot may not in itself be sufficient to make eye contact with the target person in all situations, especially when the robot …	other (no gaze following in HRI)
2012	Basili, P.; Huber, M.; Kourakos, O.; Lorenz, T.; Brandt, T.; Hirche, S.; Glasauer, S.	Inferring the goal of an approaching agent: A human-robot study		10.1109/ROMAN.2012.6343805	The ability to infer intentions and predict actions enables coordinating of one's own actions with those of another human and allows smooth and intuitive interaction. The aim to achieve equally effective human-robot interactions is a crucial aspect of current robotic studies. Thus, we assume that studying human-human interaction provides valuable insights allowing to implement mutual intention re…	other (no gaze following in HRI)
2012	Chao, C.	Timing multimodal turn-taking for human-robot cooperation		10.1145/2388676.2388744	In human cooperation, the concurrent usage of multiple social modalities such as speech, gesture, and gaze results in robust and efficient communicative acts. Such multimodality in combination with reciprocal intentions supports fluent turn-taking. I hypothesize that human-robot turn-taking can be made more fluent through appropriate timing of multimodal actions. Managing timing includes understa…	other (no gaze following in HRI)
2012	Poschmann, P.; Hellbach, S.; Boehme, H.-J.	Multi-modal people tracking for an awareness behavior of an interactive tour-guide robot		10.1007/978-3-642-33515-0_65	We propose a system for enhancing a human-robot interaction system. The goal is to embrace surrounding persons into a conversation with the robot by means of establishing or keeping eye contact. For this, a simple and hence computationally efficient people tracking algorithm has been developed, which in itself is an enhancement of existing approaches. As the foundation of our approach we use a va…	other (no gaze following in HRI)
2012	Hoque, M.M.; Deb, K.	Robotic system for making eye contact pro-actively with humans		10.1109/ICECE.2012.6471501	Meeting eye contact is a most important prerequisite skill of a human to initiate an conversation with others. However, it is not easy task for a robot to meet eye contact with a human if they are not facing each other initially or the human is intensely engaged his/her task. If the robot would like to start communication with a particular person, it should turn its gaze to that person first. How…	Robot gaze studies/ Eyetracking in HRI
2012	Dumond, D.; Ayers, J.; Schurr, N.; Carlin, A.; Burke, D.; Rousseau, J.	Coordinating with Humans by Adjustable-Autonomy for Multirobot Pursuit (CHAMP)		10.1117/12.920451	One of the primary challenges facing the modern small-unit tactical team is the ability of the unit to safely and effectively search, explore, clear and hold urbanized terrain that includes buildings, streets, and subterranean dwellings. Buildings provide cover and concealment to an enemy and restrict the movement of forces while diminishing their ability to engage the adversary. The use of robot…	other (no gaze following in HRI)
2012	Meena, R.; Jokinen, K.; Wilcock, G.	Integration of gestures and speech in human-robot interaction		10.1109/CogInfoCom.2012.6421936	We present an approach to enhance the interaction abilities of the Nao humanoid robot by extending its communicative behavior with non-verbal gestures (hand and head movements, and gaze following). A set of non-verbal gestures were identified that Nao could use for enhancing its presentation and turn-management capabilities in conversational interactions. We discuss our approach for modeling and …	other (no gaze following in HRI)
2012	Chua, Y.; Tee, K.P.; Yan, R.; Li, L.; Huang, Z.	Towards more engaging telepresence by face tracking		10.1145/2425296.2425320	Video conferencing is widely used with the growing popularity of Internet call systems such as FaceTime, Skype and broad band network. However, people still find it unnatural compared to face-to-face talk. One of the problems is that the display screen and web camera are fixed and do not track a person when he/she moves, resulting in an incomplete view and unnaturalness to the other party. In thi…	other (no gaze following in HRI)
2012	Osawa, H.; Voisin, T.; Imai, M.	Partially disembodied robot: Social interactions with a robot's virtual body		10.1007/978-3-642-34103-8_44	We propose a novel social robot called partially disembodied robot. This system has the advantages of real-world robots and virtual agents, guaranteeing a high social presence without sacrificing space efficiency. The robot consists of body parts that mimic human hands and eyes in order to give the user visual feedback, and is able to react to human contact through 3D detection, thus allowing the…	VR/AR
2012	Häring, M.; Eichberg, J.; André, E.	Studies on grounding with gaze and pointing gestures in human-robot-interaction		10.1007/978-3-642-34103-8_38	In this study we investigated the use of gaze and pointing gestures in scenarios where a human has to follow the instructions of a humanoid robot. Our objective was to analyze the performance of a human participant, that solves an abstract jigsaw puzzle with the help of our robot instructor, in different grounding scenarios with varying difficulty. Furthermore we investigated how the attitude tow…	other (no gaze following in HRI)
2012	Osawa, H.; Matsuda, Y.; Ohmura, R.; Imai, M.	Embodiment of an agent by anthropomorphization of a common object		10.3233/WIA-2012-0251	This paper proposes a direct anthropomorphization method to improve interaction between human and an agent. In this method, an artifact is converted into an agent by attaching humanoid parts to it. There have been many studies that have provided valuable information on using spoken directions and gestures via anthropomorphic agents such as computer graphics agents and communication robots. In the…	other (no gaze following in HRI)
2012	Sumioka, H.; Minato, T.; Sakai, K.; Nishio, S.; Ishiguro, H.	Motion design of an interactive small humanoid robot with visual illusion		10.1145/2350046.2350068	We propose a method that enables users to convey nonverbal information, especially their gestures, through portable robot avatar based on illusory motion. The illusory motion of head nodding is realized with blinking lights for a humanlike mobile phone called Elfoid. Two blinking patterns of LEDs are designed based on biological motion and illusory motion from shadows. The patterns are compared t…	Robot (eye-)design
2012	Kim, D.-K.; Kim, J.-H.; Kwon, H.-J.; Kwon, Y.-H.	Fabrication of robot head module using contact-resistance force sensor for human-robot interaction and its evaluation		10.1007/s12206-012-0808-6	This paper presents a design of a robot head module with touch sensing algorithms that can simultaneously detect contact force and location. The module is constructed with a hemisphere and three sensor-units that are fabricated using contact-resistance force sensors. The surface-part is designed with the hemisphere that measures 300 mm in diameter and 150 mm in height. Placed at the bottom of the…	Robot (eye-)design
2012	Kwok, K.-W.; Sun, L.-W.; Mylonas, G.P.; James, D.R.C.; Orihuela-Espina, F.; Yang, G.-Z.	Collaborative gaze channelling for improved cooperation during robotic assisted surgery		10.1007/s10439-012-0578-4	The use of multiple robots for performing complex tasks is becoming a common practice for many robot applications. When different operators are involved, effective cooperation with anticipated manoeuvres is important for seamless, synergistic control of all the end-effectors. In this paper, the concept of Collaborative Gaze Channelling (CGC) is presented for improved control of surgical robots fo…	c) medical context (e.g. surgical robots)
2012	Bogdanovych, A.; Stanton, C.; Wang, X.; Williams, M.-A.	Real-time human-robot interactive coaching system with full-body control interface		10.1007/978-3-642-32060-6_48	The ambitious goal being pursued by researchers participating in the RoboCup challenge [8] is to develop a team of autonomous humanoid robots that is capable of winning against a team of human soccer players. An important step in this direction is to actively utilise human coaching to improve the skills of robots at both tactical and strategic levels. In this paper we explore the hypothesis that …	other (no gaze following in HRI)
2012	Hülse, M.; McBride, S.; Lee, M.	Task modulated active vision for advanced humanrobot interaction		10.1142/S0219843612500247	Eye fixation and gaze fixation patterns in general play an important part when humans interact with each other. Also, gaze fixation patterns of humans are highly determined by the task they perform. Our assumption is that meaningful humanrobot interaction with robots having active vision components (such a humanoids) is highly supported if the robot system is able to create task modulated fixatio…	Robot gaze studies/ Eyetracking in HRI
2012	Walters, M.L.; Syrdal, D.S.; Dautenhahn, K.; Dumitriu, A.; May, A.; Christianson, B.; Koay, K.L.	My familiar robot companion: Preferences and perceptions of CHARLY, a companion humanoid autonomous robot for living with you		10.1007/978-3-642-32527-4_27	This paper presents findings from a survey conducted with visitors to the My Familiar Companion exhibit, part of the HUMAN+ Exhibition at the Science Gallery in Dublin. The exhibit consisted of a humanoid robot, CHARLY (Companion Humanoid Autonomous Robot for Living with You) with a head with a back projected morphing composite face derived from nearby people. Visitors answered a computer-based q…	other (no gaze following in HRI)
2012	Tritton, T.; Hall, J.; Rowe, A.; Valentine, S.; Jedrzejewska, A.; Pipe, A.G.; Melhuish, C.; Leonards, U.	Engaging with robots while giving simple instructions		10.1007/978-3-642-32527-4_16	To facilitate fluent interaction with humans, socially assistive robots need to communicate in a way that can be intuitively understood. To investigate the effects of important nonverbal gestures on human experience in human-robot interactions, participants read a series of instructions to a robot which responded with nods, blinks, changes in gaze direction, or a combination of these. Participant…	other (no gaze following in HRI)
2012	Yun, S.-S.; Choi, M.-T.; Kim, M.; Song, J.-B.	Intention reading from a fuzzy-based human engagement model and behavioural features		10.5772/50648	This paper presents a novel approach for a quantitative appraisal model to identify human intent so as to interact with a robot and determine an engagement level. To efficiently select an attention target for communication in multi-person interactions, we propose a fuzzy-based classification algorithm which is developed by an incremental learning procedure and which facilitates a multi-dimensiona…	other (no gaze following in HRI)
2012	Cope, S.; Zhang, J.; Williams, J.; Jansen, J.P.	Efficacy of once-daily indacaterol 75 μg relative to alternative bronchodilators in COPD: A study level and a patient level network meta-analysis		10.1186/1471-2466-12-29	Background: The objective of this study was to evaluate the comparative efficacy of indacaterol 75 μg once daily (OD), tiotropium 18 μg OD, salmeterol 50 μg twice daily (BID), formoterol 12 μg BID, and placebo for the treatment of chronic obstructive pulmonary disease (COPD) based on individual patient data (IPD) from randomized controlled trials (RCTs) from the indacaterol trial program and aggr…	Insufficient data/ off-topic
2012	Osawa, H.; Imai, M.	Possessed robot: How to find original nonverbal communication style in human-robot interaction			We propose an alternative approach called the Possessed Robot method to find each robot's unique communication strategies. In this approach, the human manipulator behaves as if she/he possesses the robot and finds the optimal communication strategies based on each robot's shape and modalities. We implement the Possessed Robot system (PoRoS) including a reconfigurable body robot, an easier manipul…	other (no gaze following in HRI)
2012	Martins, C.; Teixeira, A.; Pedrosa, E.; Almeida, N.	Spoken communication with CAMBADA@Home service robot			Spoken language is a natural way to control the human-robot interaction, especially for mobile service robots. It has some important advantages over other communication approaches: eyes and hands free, communication from a distance, even without being in line of sight and no need for additional learning for humans. In this paper, we present the spoken dialog framework integrated in our mobile ser…	other (no gaze following in HRI)
2012	Hoque, M.M.	A Robotic Framework for Controlling Human's Attention		10.2478/s13230-012-0099-8	It is a major challenge in HRI to design a social robot that is able to selectively direct a target human's attention towards an intended direction. For this purpose, the robot may first turn its gaze toward him/her in order to establish eye contact. However, such a turning action of the robot may not in itself be sufficient to make eye contact with the target person in all situations, especially…	Robot gaze studies/ Eyetracking in HRI
2012	Gielniak, M.J.; Thomaz, A.L.	Enhancing interaction through exaggerated motion synthesis		10.1145/2157689.2157813	Other than eye gaze and referential gestures (e.g. pointing), the relationship between robot motion and observer attention is not well understood. We explore this relationship to achieve social goals, such as influencing human partner behavior or directing attention. We present an algorithm that creates exaggerated variants of a motion in real-time. Through two experiments we confirm that exagger…	other (no gaze following in HRI)
2012	Liu, C.; Ishi, C.T.; Ishiguro, H.; Hagita, N.	Generation of nodding, head tilting and eye gazing for human-robot dialogue interaction		10.1145/2157689.2157797	Head motion occurs naturally and in synchrony with speech during human dialogue communication, and may carry paralinguistic information, such as intentions, attitudes and emotions. Therefore, natural-looking head motion by a robot is important for smooth human-robot interaction. Based on rules inferred from analyses of the relationship between head motion and dialogue acts, this paper proposes a …	Robot gaze studies/ Eyetracking in HRI
2012	Aly, A.; Ţǎpuş, A.	Speech to head gesture mapping in multimodal human-robot interaction		10.1007/978-3-642-27449-7_14	In human-human interaction, para-verbal and non-verbal communication are naturally aligned and synchronized. The difficulty encountered during the coordination between speech and head gestures concerns the conveyed meaning, the way of performing the gesture with respect to speech characteristics, their relative temporal arrangement, and their coordinated organization in a phrasal structure of utt…	other (no gaze following in HRI)
2012	Postelnicu, C.-C.; Bǎrbuceanu, F.; Topoleanu, T.; Talabǎ, D.	EOG-based interface for manipulation tasks		10.4028/www.scientific.net/AMM.162.537	Recently human-robot interaction (HRI) has become a highly researched topic in robotics, especially in assistive robotics systems. A category of persons that require special attention is represented by the disabled people. For persons suffering of amyotrophic lateral sclerosis or brainstem stroke there are a few available interfaces among which is electrooculography (EOG) that offers an alternati…	other (no gaze following in HRI)
2012	da Silva, R.R.; Romero, R.A.F.	Modelling shared attention through relational reinforcement learning		10.1007/s10846-011-9624-y	Shared attention is a type of communication very important among human beings. It is sometimes reserved for the more complex form of communication being constituted by a sequence of four steps: mutual gaze, gaze following, imperative pointing and declarative pointing. Some approaches have been proposed in Human-Robot Interaction area to solve part of shared attention process, that is, the most of…	Screen full-text
2012	Al-Moubayed, S.; Edlund, J.; Beskow, J.	Taming Mona Lisa: Communicating gaze faithfully in 2D and 3D facial projections		10.1145/2070719.2070724	The perception of gaze plays a crucial role in human-human interaction. Gaze has been shown to matter for a number of aspects of communication and dialogue, especially for managing the flow of the dialogue and participant attention, for deictic referencing, and for the communication of attitude. When developing embodied conversational agents (ECAs) and talking heads, modeling and delivering accur…	other (no gaze following in HRI)
2012	Yu, C.; Schermerhorn, P.; Scheutz, M.	Adaptive eye gaze patterns in interactions with human and artificial agents		10.1145/2070719.2070726	Efficient collaborations between interacting agents, be they humans, virtual or embodied agents, require mutual recognition of the goal, appropriate sequencing and coordination of each agent's behavior with others, and making predictions from and about the likely behavior of others. Moment-by-moment eye gaze plays an important role in such interaction and collaboration. In light of this, we used …	Screen full-text
2012	Ismail, L.I.; Shamsudin, S.; Yussof, H.; Hanapiah, F.A.; Ismarrubie, N.I.	Estimation of concentration by eye contact measurement in Robot-based Intervention Program with autistic children		10.1016/j.proeng.2012.07.348	Lacking of eye contact in social interaction and communication is one of the impairments that being diagnosed with some of the children with Autism Spectrum Disorder (ASD). This paper presents the initial response of eye contact time between humanoid robot NAO and ASD children in Robot-based Intervention Program (RBIP) interaction and normal classroom interaction. Twelve ASD children from Nationa…	a) participants with neurological disorders were involved
2012	Shamsuddin, S.; Yussof, H.; Ismail, L.I.; Mohamed, S.; Hanapiah, F.A.; Ismarrubie, N.I.	Humanoid robot NAO interacting with autistic children of moderately impaired intelligence to augment communication skills		10.1016/j.proeng.2012.07.346	This report presents the findings from our pilot study on the initial behavior of autistic children of moderately impaired intelligence when exposed to simple human-robot interaction (HRI) modules executed by a humanoid robot NAO. All 5 children have been specifically assessed using the Autism Diagnostic Observation Schedule (ADOS) and their diagnosis is classified as autistic disorder. We hypoth…	a) participants with neurological disorders were involved
2012	Sidek, S.N.; Ismail, E.; Jalaludin, N.A.	Affective-model based high-level controller for human-robot applications		10.1016/j.proeng.2012.07.248	The paper presents a real-time affective state detection namely the engagement level detection by using fuzzy classifier that can be applied to human-robot interaction. In order to develop the fuzzy classifier, the engagement model is developed using the data collected from a controlled design experiment. In the experiment, the data collected are from the total number of endogenous eye blinks and…	other (no gaze following in HRI)
2012	Tadesse, Y.	Actuation technologies suitable for humanoid robots		10.1115/IMECE2012-87189	Actuator selection is a key component in the design and development of humanoid robots. The issue of actuation technologies is a fundamental question that determines the level of complexity and ability of the machine to perform similar functions to that of a human, and needs continuous assessment at all level of design and technological advancement. The main objective of developing humanoid robot…	other (no gaze following in HRI)
2012	Shamsuddin, S.; Yussof, H.; Ismail, L.I.; Mohamed, S.; Hanapiah, F.A.; Ismarrubie, N.I.	Initial response in HRI-A case study on evaluation of child with Autism Spectrum Disorders interacting with a humanoid robot NAO		10.1016/j.proeng.2012.07.334	The evolution of human-robot interaction (HRI) is now expanding its wings to aid children with Autism Spectrum Disorders (ASD) in areas of socialization, communication and playful behavior through robot-based intervention. Herein we present our holistic, longstanding goal to contribute to the lives of children with ASD; who suffer a lifelong developmental disability. The purpose of this paper is …	a) participants with neurological disorders were involved
2012	Ţǎpuş, A.; Peca, A.; Aly, A.; Costescu, C.; Jisa, L.; Pintea, S.; Rusu, A.S.; David, D.O.	Children with autism social engagement in interaction with Nao, an imitative robot: A series of single case experiments		10.1075/is.13.3.01tap	This paper presents a series of 4 single subject experiments aimed to investigate whether children with autism show more social engagement when interacting with the Nao robot, compared to a human partner in a motor imitation task. The Nao robot imitates gross arm movements of the child in real-time. Different behavioral criteria (i.e. eye gaze, gaze shifting, free initiations and prompted initiat…	a) participants with neurological disorders were involved
2012	Cid, F.; Manso, L.J.; Calderita, L.V.; Sánchez, A.; Núñez, P.	Engaging human-to-robot attention using conversational gestures and lip-synchronization		10.14198/jopha.2012.6.1.02	Human-Robot Interaction (HRI) is one of the most important subfields of social robotics. In several applications, text-to-speech (TTS) techniques are used by robots to provide feedback to humans. In this respect, a natural synchronization between the synthetic voice and the mouth of the robot could contribute to improve the interaction experience. This paper presents an algorithm for synchronizin…	other (no gaze following in HRI)
2012	Sciutti, A.; Bisio, A.; Nori, F.; Metta, G.; Fadiga, L.; Pozzo, T.; Sandini, G.	Measuring Human-Robot Interaction Through Motor Resonance		10.1007/s12369-012-0143-1	In the last decades, the introduction of robotic devices in fields such as industries, dangerous environments, and medicine has notably improved working practices. The availability of a new generation of humanoid robots for everyday's activities in human populated environments can entail an even wider revolution. Indeed, not only domestic activities but also social behaviors will adapt to a conti…	other (no gaze following in HRI)
2012	Lee, J.; Chao, C.; Bobick, A.F.; Thomaz, A.L.	Multi-cue Contingency Detection		10.1007/s12369-011-0136-5	The ability to detect a human's contingent response is an essential skill for a social robot attempting to engage new interaction partners or maintain ongoing turn-taking interactions. Prior work on contingency detection focuses on single cues from isolated channels, such as changes in gaze, motion, or sound. We propose a framework that integrates multiple cues for detecting contingency from mult…	e) Wizard of Oz (robot remotely controlled by humans)
2012	Lohan, K.S.; Rohlfing, K.J.; Pitsch, K.; Saunders, J.; Lehmann, H.; Nehaniv, C.L.; Fischer, K.; Wrede, B.	Tutor Spotter: Proposing a Feature Set and Evaluating It in a Robotic System		10.1007/s12369-011-0125-8	From learning by observation, robotic research has moved towards investigations of learning by interaction. This research is inspired by findings from developmental studies on human children and primates pointing to the fact that learning takes place in a social environment. Recently, driven by the idea that learning through observation or imitation is limited because the observed action not alwa…	other (no gaze following in HRI)
2012	Gonsior, B.; Landsiedel, C.; Mirnig, N.; Sosnowski, S.; Strasser, E.; Złotowski, J.; Buss, M.; K̈uhnlenz, K.; Tscheligi, M.; Weiss, A.	Impacts of multimodal feedback on efficiency of proactive information retrieval from task-related HRI		10.20965/jaciii.2012.p0313	This work is a first step towards an integration of multimodality with the aim to make efficient use of both human-like, and non-human-like feedback modalities in order to optimize proactive information retrieval from task-related Human-Robot Interaction (HRI) in human environments. The presented approach combines the human-like modalities speech and emotional facial mimicry with non-human-like m…	other (no gaze following in HRI)
2012	Tadesse, Y; Priya, S	Graphical Facial Expression Analysis and Design Method: An Approach to Determine Humanoid Skin Deformation	1942-4302	10.1115/1.4006519	The architecture of human face is complex consisting of 268 voluntary muscles that perform coordinated action to create real-time facial expression. In order to replicate facial expression on humanoid face by utilizing discrete actuators, the first and foremost step is the identification of a pair of origin and sinking points (SPs). In this paper, we address this issue and present a graphical ana…	other (no gaze following in HRI)
2013	Vitiello, Valentina; Lee, Su-Lin; Cundy, Thomas P.; Yang, Guang-Zhong	Emerging robotic platforms for minimally invasive surgery.	1941-1189 1937-3333	10.1109/RBME.2012.2236311	Recent technological advances in surgery have resulted in the development of a range of new techniques that have reduced patient trauma, shortened hospitalization, and improved diagnostic accuracy and therapeutic outcome. Despite the many appreciated benefits of minimally invasive surgery (MIS) compared to traditional approaches, there are still significant drawbacks associated with conventional …	c) medical context (e.g. surgical robots)
2013	Yücel, Zeynep; Salah, Albert Ali; Meriçli, Çetin; Meriçli, Tekin; Valenti, Roberto; Gevers, Theo	Joint attention by gaze interpolation and saliency.	2168-2275 2168-2267	10.1109/TSMCB.2012.2216979	Joint attention, which is the ability of coordination of a common point of reference with the communicating party, emerges as a key factor in various interaction scenarios. This paper presents an image-based method for establishing joint attention between an experimenter and a robot. The precise analysis of the experimenter's eye region requires stability and high-resolution image acquisition, wh…	Screen full-text
2013	Wood, Luke Jai; Dautenhahn, Kerstin; Rainer, Austen; Robins, Ben; Lehmann, Hagen; Syrdal, Dag Sverre	Robot-mediated interviews--how effective is a humanoid robot as a tool for interviewing young children?	1932-6203	10.1371/journal.pone.0059448	Robots have been used in a variety of education, therapy or entertainment contexts. This paper introduces the novel application of using humanoid robots for robot-mediated interviews. An experimental study examines how children's responses towards the humanoid robot KASPAR in an interview context differ in comparison to their interaction with a human in a similar setting. Twenty-one children aged…	Insufficient data/ off-topic
2013	Han, Meng-Ju; Lin, Chia-How; Song, Kai-Tai	Robotic Emotional Expression Generation Based on Mood Transition and Personality Model.	2168-2275 2168-2267	10.1109/TSMCB.2012.2228851	This paper presents a method of mood transition design of a robot for autonomous emotional interaction with humans. A 2-D emotional model is proposed to combine robot emotion, mood, and personality in order to generate emotional expressions. In this design, the robot personality is programmed by adjusting the factors of the five factor model proposed by psychologists. From Big Five personality tr…	Robot (eye-)design
2013	J. T. C. Tan; T. Inamura	Embodied and multimodal human-robot interaction between virtual and real worlds		10.1109/ROMAN.2013.6628431	The high cost and complexity to maintain a robot, and the impracticability for long term large scale HRI with real robots, have induced constraints in HRI studies. The purpose of this paper is to demonstrate the feasibility of our proposal to realize embodied and multimodal HRI between virtual robot and real world human in response to the above constraints. Based on our SIGVerse simulator, a 3D v…	VR/AR
2013	S. H. Kwon; M. Y. Kim	Head-mounted binocular gaze tracker as a human-robot interfacing device		10.1109/ROMAN.2013.6628468	This paper suggests a head-mounted binocular gaze tracker working as an interfacing device for human-robot interaction. The purpose of the binocular gazes tracker is to extract the user-selective visual attention areas in three dimensional space and to let the robot know the current interests of human operators. In expanded 3D space, its calibration method utilizes two calibration planes in order…	Screen full-text
2013	H. Admoni; B. Hayes; D. Feil-Seifer; D. Ullman; B. Scassellati	Are you looking at me? Perception of robot attention is mediated by gaze type and group size		10.1109/HRI.2013.6483614	Studies in HRI have shown that people follow and understand robot gaze. However, only a few studies to date have examined the time-course of a meaningful robot gaze, and none have directly investigated what type of gaze is best for eliciting the perception of attention. This paper investigates two types of gaze behaviors-short, frequent glances and long, less frequent stares - to find which behav…	Human following robot gaze
2013	J. -H. Seo; J. -Y. Yang; J. Kim; D. -S. Kwon	Autonomous Humanoid Robot Dance Generation System based on real-time music input		10.1109/ROMAN.2013.6628446	There have been many attempts made by companies and researchers to make people feel more familiar with robots. As one example, Dance performance of Entertainment Robot could conceivably provide an event that would be seen easily in a public place. In most cases, however, programmers' and researchers' workload, if they were to attempt to program dance motions for a robot and synchronize them, woul…	Insufficient data/ off-topic
2013	S. Shamsuddin; H. Yussof; S. Mohamed; F. A. Hanapiah; L. I. Ismail	Stereotyped behavior of autistic children with lower IQ level in HRI with a humanoid robot		10.1109/ARSO.2013.6705525	Robots present immense potential as adjunct therapeutic tool, particularly for children with autism. Autism is a developmental disability normally detected within the first 3 years of life, characterized by the differing degrees of impairments in stereotyped behavior, social interaction and communication. This paper highlights our findings in a pilot study where children with autism were exposed …	a) participants with neurological disorders were involved
2013	D. C. Herath; C. Kroos; C. Stevens; D. Burnham	Adopt-a-robot: A story of attachment (Or the lack thereof)		10.1109/HRI.2013.6483538	Robots have diffidently started to invade human spaces, but are still limited to very rudimentary forms such as robot vacuum cleaners and various entertainment platforms. Dramatic changes with respect to the number of robots in homes and offices, however, can be foreseen for the near future as sensing, computing and associated technologies mature. Currently, it is not known how we humans will tre…	b) no embodied humanoid robot was used
2013	S. H. Kwon; M. Y. Kim	3D auto-calibration method for head-mounted binocular gaze tracker as human-robot interface		10.1109/HRI.2013.6483556	This paper presents a novel calibration method for a head-mounted binocular gaze tracker that enables the human gaze point, representing the selective visual attention of the user, to be tracked in 3D space. The proposed method utilizes two calibration planes with visual marks to calculate the mapping points between a forward-looking camera and two eye-monitoring cameras in an expanded 3D spatial…	Robot (eye-)design
2013	F. Broz; H. Lehmann; Y. Nakano; B. Mutlu	HRI Face-to-Face: Gaze and speech communication (fifth workshop on eye-gaze in intelligent human-machine interaction)		10.1109/HRI.2013.6483632	The purpose of this workshop is to explore the relationship between gaze and speech during “face-to-face” human-robot interaction. As advances in speech recognition have made speech-based interaction with robots possible, it has become increasingly apparent that robots need to exhibit nonverbal social cues in order to disambiguate and structure their spoken communication with humans. Gaze behavio…	Insufficient data/ off-topic
2013	O. Damm; K. Malchus; P. Jaecks; S. Krach; F. Paulus; M. Naber; A. Jansen; I. Kamp-Becker; W. Einhaeuser-Treyer; P. Stenneken; B. Wrede	Different gaze behavior in human-robot interaction in Asperger's syndrome: An eye-tracking study		10.1109/ROMAN.2013.6628501	Social robots are often applied in recreational contexts to improve the experience of using technical systems, but they are also increasingly used for therapeutic purposes. In this study, we compared how patients with Autism Spectrum Disorder (ASD) interact with a social robot and a human actor. We examined the gaze behavior of nine ASD patients and 15 matched controls using a mobile eye-tracker.…	a) participants with neurological disorders were involved
2013	M. Fukushima; R. Fujita; M. Kurihara; T. Suzuki; K. Yamazaki; A. Yamazaki; K. Ikeda; Y. Kuno; Y. Kobayashi; T. Ohyama; E. Yoshida	Question strategy and interculturality in human-robot interaction		10.1109/HRI.2013.6483533	This paper demonstrates the ways in which multi party human participants in 2 language groups, Japanese and English, engage with a quiz robot when they are asked a question. We focus on both speech and bodily conducts where we discovered both universalities and differences.	other (no gaze following in HRI)
2013	D. B. Jayagopi; J. -M. Odobez	Given that, should i respond? Contextual addressee estimation in multi-party human-robot interactions		10.1109/HRI.2013.6483544	In this paper, we investigate the task of addressee estimation in multi-party interactions. For every utterance from a human participant, the robot should know if it was being addressed or not, so as to respond and behave accordingly. To accomplish this various cues could be made use of: the most important being gaze cues of the speaker. Apart from this several other cues can act as contextual va…	other (no gaze following in HRI)
2013	S. Caraian; N. Kirchner	Influence of robot-issued joint attention cues on gaze and preference		10.1109/HRI.2013.6483518	If inadvertently perceived as Joint Attention, a robot's incidental behaviors could potentially influence preferences of observing humans. A study was conducted with 16 robot-näive participants to explore the influences of robot-issued Joint Attention cues during decision-making. The results suggest that Joint Attention is transferable to HRI and can influence the process and outcome of human dec…	Human following robot gaze
2013	D. Karreman; G. Sepúlveda Bradford; B. van Dijk; M. Lohse; V. Evers	What happens when a robot favors someone? How a tour guide robot uses gaze behavior to address multiple persons while storytelling about art		10.1109/HRI.2013.6483549	We report intermediate results of an ongoing study into the effectiveness of robot gaze behaviors when addressing multiple persons. The work is being carried out as part of the EU FP7 project FROG and concerns the design and evaluation of interactive behaviors of a tour guide robot. Our objective is to understand how to address and engage multiple visitors simultaneously. The robot engages small …	d) industrial context (e.g. robotic arms)
2013	S. Lallée; K. Hamann; J. Steinwender; F. Warneken; U. Martienz; H. Barron-Gonzales; U. Pattacini; I. Gori; M. Petit; G. Metta; P. Verschure; P. F. Dominey	Cooperative human robot interaction systems: IV. Communication of shared plans with Naïve humans using gaze and speech		10.1109/IROS.2013.6696343	Cooperation1 is at the core of human social life. In this context, two major challenges face research on humanrobot interaction: the first is to understand the underlying structure of cooperation, and the second is to build, based on this understanding, artificial agents that can successfully and safely interact with humans. Here we take a psychologically grounded and human-centered approach that…	Human following robot gaze
2013	K. Fischer; K. Lohan; J. Saunders; C. Nehaniv; B. Wrede; K. Rohlfing	The impact of the contingency of robot feedback on HRI		10.1109/CTS.2013.6567231	In this paper, we investigate the impact the contingency of robot feedback may have on the quality of verbal human-robot interaction. In order to assess not only what the effects are but also what they are caused by, we carried out experiments in which naïve participants instructed the humanoid robot iCub on a set of shapes and on a stacking task in two conditions, once with socially contingent, …	Screen full-text
2013	M. Petit; S. Lallee; J. -D. Boucher; G. Pointeau; P. Cheminade; D. Ognibene; E. Chinellato; U. Pattacini; I. Gori; U. Martinez-Hernandez; H. Barron-Gonzalez; M. Inderbitzin; A. Luvizotto; V. Vouloutsi; Y. Demiris; G. Metta; P. F. Dominey	The Coordinating Role of Language in Real-Time Multimodal Learning of Cooperative Tasks	1943-0612	10.1109/TAMD.2012.2209880	One of the defining characteristics of human cognition is our outstanding capacity to cooperate. A central requirement for cooperation is the ability to establish a “shared plan”—which defines the interlaced actions of the two cooperating agents—in real time, and even to negotiate this shared plan during its execution. In the current research we identify the requirements for cooperation, extendin…	d) industrial context (e.g. robotic arms)
2013	Xin Wang; J. van de Weem; P. Jonker	An advanced active vision system imitating human eye movements		10.1109/ICAR.2013.6766517	Visual attention plays an important role when we interact with surrounding environment, allowing us to deal with the complexity of everyday scenes. Similarly, a design of a robot vision system that mimics human vision system and has the ability to autonomously explore unknown environment and acquires new knowledge is our main concern. In this paper we designed an advanced active vision system for…	Robot gaze studies/ Eyetracking in HRI
2013	E. T. Bekele; U. Lahiri; A. R. Swanson; J. A. Crittendon; Z. E. Warren; N. Sarkar	A Step Towards Developing Adaptive Robot-Mediated Intervention Architecture (ARIA) for Children With Autism	1558-0210	10.1109/TNSRE.2012.2230188	Emerging technology, especially robotic technology, has been shown to be appealing to children with autism spectrum disorders (ASD). Such interest may be leveraged to provide repeatable, accurate and individualized intervention services to young children with ASD based on quantitative metrics. However, existing robot-mediated systems tend to have limited adaptive capability that may impact indivi…	a) participants with neurological disorders were involved
2013	E. C. Grigore; K. Eder; A. G. Pipe; C. Melhuish; U. Leonards	Joint action understanding improves robot-to-human object handover		10.1109/IROS.2013.6697021	The development of trustworthy human-assistive robots is a challenge that goes beyond the traditional boundaries of engineering. Essential components of trustworthiness are safety, predictability and usefulness. In this paper we demonstrate that the integration of joint action understanding from human-human interaction into the human-robot context can significantly improve the success rate of rob…	d) industrial context (e.g. robotic arms)
2013	M. Cicconet; M. Bretan; G. Weinberg	Human-Robot Percussion Ensemble: Anticipation on the Basis of Visual Cues	1558-223X	10.1109/MRA.2013.2256323	Visual cues-based anticipation is a fundamental aspect of human-human interaction, and it plays an important role in the time-demanding medium of group music. In this article, we explore the importance of visual gesture anticipation in music performance involving humans and robots. We study the particular case in which a human percussionist is playing a four-piece percussion set, and a robot musi…	other (no gaze following in HRI)
2013	M. M. Hoque; K. Deb; D. Das; Y. Kobayashi; Y. Kuno	An intelligent human-robot interaction framework to control the human attention		10.1109/ICIEV.2013.6572539	Attention control can be defined as shifting someone's attention from his/her existing attentional focus to another. However, it is not an easy task for the robot to control a human's attention toward its intended direction, especially when the robot and the human are not facing each other, or the human is intensely attending his/her task. The robot should convey some communicative intention thro…	other (no gaze following in HRI)
2013	A. Aly; A. Tapus	Prosody-based adaptive metaphoric head and arm gestures synthesis in human robot interaction		10.1109/ICAR.2013.6766507	In human-human interaction, the process of communication can be established through three modalities: verbal, non-verbal (i.e., gestures), and/or para-verbal (i.e., prosody). The linguistic literature shows that the para-verbal and non-verbal cues are naturally aligned and synchronized, however the natural mechanism of this synchronization is still unexplored. The difficulty encountered during th…	other (no gaze following in HRI)
2013	K. Theofilis; C. L. Nehaniv; K. Dautenhahn	Exploring music as communicative gesture: A drumming implementation for a humanoid robot		10.1109/ALIFE.2013.6602437	Music in general and drumming in specific has been used several times in human-robot interaction studies. We present a drumming robotic system based on the iCub humanoid robotic platform using all four limbs to play a full-sized drum set and the exploratory experimental setups used to assess it. The social aspect of the system uses the concept of music as a communicative gesture to transfer infor…	other (no gaze following in HRI)
2013	V. M. Monajjemi; J. Wawerla; R. Vaughan; G. Mori	HRI in the sky: Creating and commanding teams of UAVs with a vision-mediated gestural interface		10.1109/IROS.2013.6696415	Extending our previous work in real-time vision-based Human Robot Interaction (HRI) with multi-robot systems, we present the first example of creating, modifying and commanding teams of UAVs by an uninstrumented human. To create a team the user focuses attention on an individual robot by simply looking at it, then adds or removes it from the current team with a motion-based hand gesture. Another …	d) industrial context (e.g. robotic arms)
2013	K. Santner; G. Fritz; L. Paletta; H. Mayer	Visual recovery of saliency maps from human attention in 3D environments		10.1109/ICRA.2013.6631185	The estimation of human attention has recently been addressed in the context of human robot interaction. Today, joint work spaces already exist and challenge cooperating systems to jointly focus on common objects, scenes and work niches. With the advent of Google glasses and increasingly affordable wearable eye-tracking, monitoring of human attention will soon become ubiquitous. The presented wor…	b) no embodied humanoid robot was used
2013	Jingdong Chen; W. J. Fitzgerald	Continuous multi-modal human interest detection for a domestic companion humanoid robot		10.1109/ICAR.2013.6766469	This paper addresses the scenario of how a humanoid robot can detect its human companion's intention of initiating interaction in a domestic environment. Previous research was mostly focused on the robot's understanding of human intentions during the course of the interaction, but not the initiation of it. The performance of the several unimodal and multi-modal algorithms have been evaluated usin…	other (no gaze following in HRI)
2013	C. Grand; G. Mostafaoui; S. K. Hasnain; P. Gaussier	Combining synchrony and shape detection to sustain the robot focus of attention on a selected human partner		10.1109/DevLrn.2013.6652529	The present study deals with the problematic of attentional mechanism allowing to initiate and to maintain Human Robot Interactions (HRI) by orienting the robot's visual focus on interacting human partners. In our previous work, we took inspiration from human psychological and neurological data which suggest that synchrony is an important parameter for human-human interaction. We proposed synchro…	other (no gaze following in HRI)
2013	M. Lewis; L. Cañamero	Are Discrete Emotions Useful in Human-Robot Interaction? Feedback from Motion Capture Analysis		10.1109/ACII.2013.23	We have conducted a study analyzing motion capture data of bodily expressions of human emotions towards the goal of building a social expressive robot that interacts with and supports hospitalized children. Although modeling emotional expression (and recognition) in (by) robots in terms of discrete categories presents advantages such as ease and clarity of interpretation, our results show that th…	other (no gaze following in HRI)
2013	M. Cakmak; L. Takayama	Towards a comprehensive chore list for domestic robots		10.1109/HRI.2013.6483517	We present an analysis of household chore lists with an eye towards building a comprehensive tasks lists for domestic robots. We identify the common structures of cleaning and organizing tasks, and characterize properties of their targets. Based on this analysis, we discuss the necessity for end-user programming of domestic robots at different levels.	d) industrial context (e.g. robotic arms)
2013	D. E. Karreman; G. U. S. Bradford; E. M. A. G. van Dijk; M. Lohse; V. Evers	Picking favorites: The influence of robot eye-gaze on interactions with multiple users		10.1109/IROS.2013.6696342	We evaluated the effects of robot gaze behavior on interactions with multiple users in a museum-like setting. We posit that a robot needs to divide its attention between multiple users and may be able to use its gaze to ‘point’ at objects of interest. A 2 (person-oriented [only looking at participants] vs. object-oriented [also looking at artworks] gaze) × 2 (‘favored’ [looked at more] vs. ‘not f…	Robot gaze studies/ Eyetracking in HRI
2013	J. Cech; R. Mittal; A. Deleforge; J. Sanchez-Riera; X. Alameda-Pineda; R. Horaud	Active-speaker detection and localization with microphones and cameras embedded into a robotic head		10.1109/HUMANOIDS.2013.7029977	In this paper we present a method for detecting and localizing an active speaker, i.e., a speaker that emits a sound, through the fusion between visual reconstruction with a stereoscopic camera pair and sound-source localization with several microphones. Both the cameras and the microphones are embedded into the head of a humanoid robot. The proposed statistical fusion model associates 3D faces o…	other (no gaze following in HRI)
2013	S. Li; J. Zhang; L. Xue; F. J. Kim; X. Zhang	Attention-aware robotic laparoscope for human-robot cooperative surgery		10.1109/ROBIO.2013.6739559	Current laparoscopic surgeries suffer from inconvenient, limited visualization due to the small incisions. It normally needs an assistant to hold and readjust a laparoscope to view the surgical set when performing procedures. This assistant can be either a human or a robotic laparoscope holder. However, at the current state, both of them only passively follow the control commands from the surgeon…	c) medical context (e.g. surgical robots)
2013	Y. -C. Cheng; Y. -H. Peng; M. -L. Wang; N. M. Mayer	Scenario-play method for autistic children using humanoid robots		10.1109/CACS.2013.6734116	Using a robot playmate to help autistic children is a relatively new idea for therapy. A Robot can repeat the same procedure precisely and does not get tired or bored. Moreover, earlier experiments indicate that autistic children show an open behavior to robots. In this paper, we report about experiments with a humanoid robot in which the robot plays a scenario-role for autistic children and is l…	a) participants with neurological disorders were involved
2013	D. K. Limbu; W. C. Y. Anthony; T. H. J. Adrian; T. A. Dung; T. Y. Kee; T. H. Dat; W. H. Y. Alvin; N. W. Z. Terence; J. Ridong; L. Jun	Affective social interaction with CuDDler robot		10.1109/RAM.2013.6758580	This paper introduces an implemented affective social robot, called CuDDler. The goal of this research is to explore and demonstrate the utility of a robot that is capable of recognising and responding to a user's emotional acts (i.e., affective stimuli), thereby improving the social interactions. CuDDler uses two main modalities; a) audio (i.e., linguistics and non-linguistics sounds) and b) vis…	other (no gaze following in HRI)
2013	S. Shamsuddin; H. Yussof; F. A. Hanapiah; S. Mohamed	A Qualitative method to analyze response in robotic intervention for children with autism		10.1109/ROMAN.2013.6628477	This paper presents a method to carry out qualitative analysis when evaluating the interaction between child and robot in autism intervention. The technique consists of 24-items of behavioral assessment which was referenced to the Gilliam Autism Rating Scale-Second Edition (GARS-2). GARS-2 is a screening instrument used to identify and diagnose autism. Preliminary results from a pilot study show …	a) participants with neurological disorders were involved
2013	T. Schlegl; T. Kröger; A. Gaschler; O. Khatib; H. Zangl	Virtual whiskers — Highly responsive robot collision avoidance		10.1109/IROS.2013.6697134	All mammals but humans use whiskers in order to rapidly acquire information about objects in the vicinity of the head. Collisions of the head and objects can be avoided as the contact point is moved from the body surface to the whiskers. Such a behavior is also highly desirable during many robot tasks such as for human-robot interaction. Using novel capacitive proximity sensors, robots sense when…	VR/AR
2013	H. Hicheur; H. Kadone; J. Grèzes; A. Berthoz	Perception of Emotional Gaits Using Avatar Animation of Real and Artificially Synthesized Gaits		10.1109/ACII.2013.82	The emotional component of human walking patterns can be characterized by a limited set of kinematic cues [8]. Here, we tested whether artificial synthesis of emotional gaits based on these cues can facilitate emotion perception in human observers. To this purpose, we recorded neutral gaits and artificially modified the walking speed, the upper-body posture or some combination thereof. Nave obser…	other (no gaze following in HRI)
2013	S. Schulz; F. Lier; I. Lütkebohle; S. Wachsmuth	Robot reality - A motion capture system that makes robots become human and vice versa		10.1109/ICRA.2013.6630862	A key issue for interactive robots is smooth and natural motion. When robots are tele-operated, e.g. for tele-presence or during “Wizard of Oz” style studies, this requires an intuitive and responsive control interface. Furthermore, this interface should not interfere with perceiving the robot's sensors.	Insufficient data/ off-topic
2013	A. Paikan; G. Metta; L. Natale	A port-arbitrated mechanism for behavior selection in humanoid robotics		10.1109/ICAR.2013.6766466	Software engineering and best practices promote modularity and composability to reduce debugging and development time of software applications in robotics. This approach, however, increases the complexity of the system and the effort needed to properly coordinate interactions between modules. On the other hand programming robots to cope with an unstructured environment requires the implementation…	other (no gaze following in HRI)
2013	A. Bhaumik; K. Kabiraj; L. Dunn	An empathizing robot, development of ‘human-like emotions and augmented dynamics’ (H.E.A.D) and it's Emotion Cloud		10.1109/CARE.2013.6733746	This paper discusses the planning and development of a robotic head which empathizes with the user and reflects their emotions with concerted response. It is structured using keywords and expressions heuristics (C.H.E.E and Mood) which embrace a non-predictable and a layered and weighted approach to emotions: `Emotion Cloud', which encompasses various inputs from the user. The paper details the d…	Robot (eye-)design
2013	M. McClelland; M. Campbell	Probabilistic Modeling of Anticipation in Human Controllers	2168-2232	10.1109/TSMCA.2012.2220541	This paper presents a methodology for determining whether human operators anticipate future control needs in order to compensate for time delays when controlling remote vehicles. The approach utilizes techniques drawn from the machine learning community in order to learn statistical models of human decision making. Models are fit to an experimental data set generated by remote operations of a rob…	other (no gaze following in HRI)
2013	L. Peppoloni; A. Filippeschi; E. Ruffaldi; C. A. Avizzano	A novel 7 degrees of freedom model for upper limb kinematic reconstruction based on wearable sensors		10.1109/SISY.2013.6662551	Wearable motion tracking systems have gained large popularity in the last decades because of their effectiveness in many fields, from performance assessment to human-robot interaction. Among all the approaches, those based on inertial sensors have been widely explored. Since inertial sensors are affected by measurements drift, they need to be aided by other sensors, thus requiring sensor measurem…	Robot (eye-)design
2013	Wiese, E.; Wykowska, A.; Müller, H.J.	Making eyes with robots: Readiness to engage in human-robot-interaction depends on the attribution of intentionality		10.1177/1541931213571261	One of the most important aims of social robotics is to improve Human-Robot Interaction by providing robots with means to understand observed behavior and to predict upcoming actions of their in-teraction partners. The most reliable source for inferring the action goals of interaction partners is their gaze direction. Hence, to anticipate upcoming actions, it is necessary to identify where others…	Robot gaze studies/ Eyetracking in HRI
2013	Jang, M.; Lee, D.-H.; Kim, J.; Cho, Y.	Identifying principal social signals in private student-teacher interactions for robot-enhanced education		10.1109/ROMAN.2013.6628417	Providing robots with social intelligence is critical for making entertaining and sustainable human-robot interactions. The first step to get good social intelligence is to appropriately understand the meaning of social signals emitted by interactors. In this paper, we introduce a preliminary study on identifying principal social signals in interpreting participant's engagement and confirmation i…	other (no gaze following in HRI)
2013	Ma, J.; Zhang, Y.; Nam, Y.; Cichocki, A.; Matsuno, F.	EOG/ERP hybrid human-machine interface for robot control		10.1109/IROS.2013.6696451	Electrooculogram (EOG) signals are potential responses generated by eye movements, and event related potential (ERP) is a special electroencephalogram (EEG) pattern which evoked by external stimuli. Both EOG and ERP have been used separately for implementing human-machine interfaces which can assist disabled patients in performing daily tasks. In this paper, we present a novel EOG/ERP hybrid huma…	other (no gaze following in HRI)
2013	Cid, F.; Prado, J.A.; Bustos García de Castro, P.; Núñez López, P.	A real time and robust facial expression recognition and imitation approach for affective human-robot interaction using Gabor filtering		10.1109/IROS.2013.6696662	Facial expressions are a rich source of communicative information about human behavior and emotion. This paper presents a real-time system for recognition and imitation of facial expressions in the context of affective Human Robot Interaction. The proposed method achieves a fast and robust facial feature extraction based on consecutively applying filters to the gradient image. An efficient Gabor …	other (no gaze following in HRI)
2013	Andrist, S.	Controllable models of gaze behavior for virtual agents and humanlike robots		10.1145/2522848.2532194	Embodied social agents, through their ability to afford embodied interaction using nonverbal human communicative cues, hold great promise in application areas such as education, training, rehabilitation, and collaborative work. Gaze cues are particularly important for achieving significant social and communicative goals. In this research, I explore how agents - both virtual agents and humanlike r…	Robot gaze studies/ Eyetracking in HRI
2013	Williams, M.-A.; Abidi, S.; Gärdenfors, P.; Wang, X.; Kuipers, B.; Johnston, B.	Interpreting robot pointing behavior		10.1007/978-3-319-02675-6_15	The ability to draw other agents' attention to objects and events is an important skill on the critical path to effective human-robot collaboration. People use the act of pointing to draw other people's attention to objects and events for a wide range of purposes. While there is significant work that aims to understand people's pointing behavior, there is little work analyzing how people interpre…	other (no gaze following in HRI)
2013	Mihoub, A.; Bailly, G.; Wolf, C.	Social behavior modeling based on incremental discrete hidden Markov models		10.1007/978-3-319-02714-2_15	Modeling multimodal face-to-face interaction is a crucial step in the process of building social robots or users-aware Embodied Conversational Agents (ECA). In this context, we present a novel approach for human behavior analysis and generation based on what we called "Incremental Discrete Hidden Markov Model" (IDHMM). Joint multimodal activities of interlocutors are first modeled by a set of DHM…	other (no gaze following in HRI)
2013	Blume, J.; Rehrl, T.; Rigoll, G.	Multimodal Interaction on a Social Robotic Platform		10.1524/auto.2013.1062	This paper presents the multimodal interaction capabilities of the robotic research platform ELIAS. An overview of the robotic platform as well as the developed processing components is presented, the classification of the components follows the concept of sensing and acting modalities. Finally, the interplay between those components within a multimodal gaming scenario is described. © 2013 by Wal…	other (no gaze following in HRI)
2013	Murofushi, Y.; Isobe, N.; Tasaki, R.; Terashima, K.; Kitazaki, M.	Shugo-robot face by visual psychophysics lab and center for human-robot symbiosis research		10.1109/VR.2013.6549421	We demonstrate a virtual face of a robot with minimum humanity. The name of the robot is 'shugo-robot', which is after 'shugo-rei (guardian spirit)'. The shugo-robot follows her/his master by using laser sensors, and takes greeting behaviors by gazing to master's friend and others. Thus, he/she is a communication agent on behalf of master. The head part of the robot has a camera, and finds human …	other (no gaze following in HRI)
2013	Kim, H.-H.; Park, J.-S.; Jung, J.-W.; Park, K.-H.	Immersive teleconference system based on human-robot-avatar interaction using head-tracking devices		10.1007/s12555-012-0431-4	This paper introduces a cost-efficient immersive teleconference system. Especially to enhance immersive interaction capability during one-to-many telecommunication, this paper concentrates on the design of a teleconference system that is composed of a set of robotic devices and web-based control/monitoring interfaces for human-robot-avatar interaction. To this end, we first propose a serverclient…	VR/AR
2013	Komatsu, T.; Takahashi, H.	How does unintentional eye contact with a robot affect users' emotional attachment to it?: Investigation on the effects of eye contact and joint attention on users' emotional attachment to a robot		10.1007/978-3-642-39191-0_41	Eye contact behavior plays a significant role in establishing intimate interaction between a user and a robot. In this study, more specifically, we assumed that unintentional eye contact with a robot would make a person feel a stronger emotional attachment to the robot, especially when the user believes that s/he had achieved joint attention with the robot. To verify this assumption, we developed…	Robot gaze studies/ Eyetracking in HRI
2013	Hoque, M.M.; Onuki, T.; Kobayashi, Y.; Kuno, Y.	Effect of robots gaze behaviors for attracting and controlling human attention		10.1080/01691864.2013.791654	Controlling someones attention can be defined as shifting his/her attention from the existing direction to another. To shift someones attention, gaining attention and meeting gaze are two most important prerequisites. If a robot would like to communicate a particular person, it should turn its gaze to him/her for eye contact. However, it is not an easy task for the robot to make eye contact becau…	Robot gaze studies/ Eyetracking in HRI
2013	Lemme, A.; Freire, A.; Barreto, G.; Steil, J.	Kinesthetic teaching of visuomotor coordination for pointing by the humanoid robot iCub		10.1016/j.neucom.2012.12.040	Pointing at something refers to orienting the hand, the arm, the head or the body in the direction of an object or an event. This skill constitutes a basic communicative ability for cognitive agents like, e.g. humanoid robots. The goal of this study is to show that approximate and, in particular, precise pointing can be learned as a direct mapping from the object's pixel coordinates in the visual…	other (no gaze following in HRI)
2013	Law, J.; Shaw, P.; Lee, M.	A biologically constrained architecture for developmental learning of eye-head gaze control on a humanoid robot		10.1007/s10514-013-9335-2	In this paper we describe a biologically constrained architecture for developmental learning of eye-head gaze control on an iCub robot. In contrast to other computational implementations, the developmental approach aims to acquire sensorimotor competence through growth processes modelled on data and theory from infant psychology. Constraints help shape learning in infancy by limiting the complexi…	other (no gaze following in HRI)
2013	da Silva, R.R.; Romero, R.A.F.	Computer vision for learning to interact socially with humans			Computer vision is essential to develop a social robotic system capable to interact with humans. It is responsible to extract and represent the information around the robot. Furthermore, a learning mechanism, to select correctly an action to be executed in the environment, pro-active mechanism, to engage in an interaction, and voice mechanism, are indispensable to develop a social robot. All thes…	other (no gaze following in HRI)
2013	Riaz, Z.; Beetz, M.; Gedikli, S.; Radig, B.	3D face modeling for multi-feature extraction for intelligent systems			In this chapter, we focus on the human robot joint interaction application where robots can extract the useful multiple features from human faces. The idea follows daily life scenarios where humans rely mostly on face to face interaction and interpret gender, identity, facial behavior and age of the other persons at a very first glance. We term this problem as face-at-a-glance problem. The propos…	other (no gaze following in HRI)
2013	Xu, Q.; Li, L.; Wang, G.	Designing engagement-aware agents for multiparty conversations		10.1145/2470654.2481308	Recognizing users' engagement state and intentions is a pressing task for computational agents to facilitate fluid conversations in situated interactions. We investigate how to quantitatively evaluate high-level user engagement and intentions based on low-level visual cues, and how to design engagement-aware behaviors for the conversational agents to behave in a sociable manner. Drawing on machin…	other (no gaze following in HRI)
2013	Soyel, H.; McOwan, P.W.	Towards an affect sensitive interactive companion		10.1016/j.compeleceng.2013.03.010	As robots are increasingly being viewed as social entities to be integrated in our daily lives, social perceptive abilities seem a necessary requirement for enabling more natural interaction with human users. In this paper, we present an interaction scenario where user play chess with an iCat robot and propose an affect recognition system that uses computational models to automatically extract vi…	other (no gaze following in HRI)
2013	Paletta, L.; Santner, K.; Fritz, G.; Mayer, H.	3D recovery of human gaze in natural environments		10.1117/12.2008539	The estimation of human attention has recently been addressed in the context of human robot interaction. Today, joint work spaces already exist and challenge cooperating systems to jointly focus on common objects, scenes and work niches. With the advent of Google glasses and increasingly affordable wearable eye-tracking, monitoring of human attention will soon become ubiquitous. The presented wor…	b) no embodied humanoid robot was used
2013	Zhang, H.; Boyles, M.J.	Visual exploration and analysis of human-robot interaction rules		10.1117/12.2002536	We present a novel interaction paradigm for the visual exploration, manipulation and analysis of human-robot interaction (HRI) rules; our development is implemented using a visual programming interface and exploits key techniques drawn from both information visualization and visual data mining to facilitate the interaction design and knowledge discovery process. HRI is often concerned with manipu…	other (no gaze following in HRI)
2013	Hoffman, G.; Vanunu, K.	Effects of robotic companionship on music enjoyment and agent perception		10.1109/HRI.2013.6483605	We evaluate the effects of robotic listening companionship on people's enjoyment of music, and on their perception of the robot. We present a robotic speaker device designed for joint listening and embodied performance of the music played on it. The robot generates smoothed real-time beat-synchronized dance moves, uses nonverbal gestures for common ground, and can make and maintain eye-contact. ©…	other (no gaze following in HRI)
2013	Le Maitre, J.; Chetouani, M.	Self-talk Discrimination in Human-Robot Interaction Situations for Supporting Social Awareness		10.1007/s12369-013-0179-x	Being aware of the presence, activities and is fundamental for Human-Robot Interaction and assistive applications. In this paper, we describe (1) designing triadic situations for cognitive stimulation for elderly users; (2) characterizing social signals that describe social context: system directed speech (SDS) and self-talk (ST); and (3) estimating an interaction efficiency measure that reveals …	other (no gaze following in HRI)
2013	Mirnig, N.; Weiss, A.; Skantze, G.; Al-Moubayed, S.; Gustafson, J.; Beskow, J.; Granström, B.; Tscheligi, M.	Face-to-face with a robot: What do we actually talk about?		10.1142/S0219843613500114	While much of the state-of-the-art research in human-robot interaction (HRI) investigates task-oriented interaction, this paper aims at exploring what people talk about to a robot if the content of the conversation is not predefined. We used the robot head Furhat to explore the conversational behavior of people who encounter a robot in the public setting of a robot exhibition in a scientific muse…	other (no gaze following in HRI)
2013	Liu, C.; Ishi, C.T.; Ishiguro, H.; Hagita, N.	Generation of nodding, head tilting and gazing for human-robot speech interaction		10.1142/S0219843613500096	Head motion occurs naturally and in synchrony with speech during human dialogue communication, and may carry paralinguistic information, such as intentions, attitudes and emotions. Therefore, natural-looking head motion by a robot is important for smooth human-robot interaction. Based on rules inferred from analyses of the relationship between head motion and dialogue acts, this paper proposes a …	other (no gaze following in HRI)
2013	Cid, F.; Prado, J.A.; Manzano, P.; Bustos García de Castro, P.; Núẽz, P.	Imitation system for humanoid robotics heads			This paper presents a new system for recognition and imitation of a set of facial expressions using the visual information acquired by the robot. Besides, the proposed system detects and imitates the interlocutor's head pose and motion. The approach described in this paper is used for human-robot interaction (HRI), and it consists of two consecutive stages: i) a visual analysis of the human facia…	other (no gaze following in HRI)
2013	Skantze, G.; Hjalmarsson, A.; Oertel, C.	Exploring the effects of gaze and pauses in situated human-robot interaction			In this paper, we present a user study where a robot instructs a human on how to draw a route on a map, similar to a Map Task. This setup has allowed us to study user reactions to the robot's conversational behaviour in order to get a better understanding of how to generate utterances in incremental dialogue systems. We have analysed the participants' subjective rating, task completion, verbal re…	Robot gaze studies/ Eyetracking in HRI
2013	Liu, C.; Toshinori Ishi, C.; Ishiguro, H.; Norihiro, H.	Proposal and evaluation of a head tilting generation method for humanoid communication robot		10.1527/tjsai.28.112	A suitable control of head motion in robots synchronized with its utterances is important for having a smooth human-robot interaction. Based on rules inferred from analyses of the relationship between head motion and dialog acts, this paper proposes a model for generating head tilting and evaluates the model using different types of humanoid robots. Analysis of subjective scores showed that the p…	other (no gaze following in HRI)
2013	Osawa, H.; Imai, M.	Immersive discovery method for exploring interaction strategies of an agent changing interaction strategy by different degree of freedom		10.1527/tjsai.28.160	We propose an alternative approach to find each robotic agent's unique interaction strategies, called Immersing Discovery Method. In this approach, the human manipulator behaves as if she/he becomes the robot and finds efficient interaction strategies based on each robot's shape and modalities. We implement the system including a reconfigurable body robot, an easier manipulation system, and a rec…	other (no gaze following in HRI)
2013	Seib, V.; Giesen, J.; Grüntjens, D.; Paulus, D.	Enhancing human-robot interaction by a robot face with facial expressions and synchronized lip movements			With service robots becoming increasingly elaborate for higher level tasks, human-robot interaction is moving into the focus of robotic research. In this paper we present an animated robot face as a convenient way of interacting with robots. Our robot face can show 7 different facial expression, thus providing a robot with the ability to express emotions. This capability is crucial for robots to …	other (no gaze following in HRI)
2013	Skantze, G.; Oertel, C.; Hjalmarsson, A.	User feedback in human-robot interaction: Prosody, gaze and timing			This paper investigates forms and functions of user feedback in a map task dialogue between a human and a robot, where the robot is the instruction-giver and the human is the instruction- follower. First, we investigate how user acknowledgements in task-oriented dialogue signal whether an activity is about to be initiated or has been completed. The parameters analysed include the users' lexical a…	Robot gaze studies/ Eyetracking in HRI
2013	Xu, T.; Zhang, H.; Yu, C.	Cooperative gazing behaviors in human multi-robot interaction		10.1075/is.14.3.05xu	When humans are addressing multiple robots with informative speech acts (Clark & Carlson 1982), their cognitive resources are shared between all the participating robot agents. For each moment, the user's behavior is not only determined by the actions of the robot that they are directly gazing at, but also shaped by the behaviors from all the other robots in the shared environment. We define coop…	Screen full-text
2013	Yamazaki, A.; Yamazaki, K.; Ikeda, K.; Burdelski, M.; Fukushima, M.; Suzuki, T.; Kurihara, M.; Kuno, Y.; Kobayashi, Y.	Interactions between a quiz robot and multiple participants: Focusing on speech, gaze and bodily conduct in Japanese and English speakers		10.1075/is.14.3.04yam	This paper reports on a quiz robot experiment in which we explore similarities and differences in human participant speech, gaze, and bodily conduct in responding to a robot's speech, gaze, and bodily conduct across two languages. Our experiment involved three-person groups of Japanese and English-speaking participants who stood facing the robot and a projection screen that displayed pictures rel…	Robot gaze studies/ Eyetracking in HRI
2013	Moughlbay, A.A.; Cervera, E.; Martinet, P.	Model based visual servoing tasks with an autonomous humanoid robot		10.1007/978-3-642-35485-4_12	Many model based techniques have been proposed in the literature for applying domestic service tasks on humanoid robots, such as teleoperation, learning from demonstration and imitation. However sensor based robot control overcomes many of the difficulties of uncertain models and unknown environments which limit the domain of application of the previous methods. Furthermore, for service and manip…	other (no gaze following in HRI)
2013	Johnson, D.O.; Cuijpers, R.H.; van der Pol, D.	Imitating Human Emotions with Artificial Facial Expressions		10.1007/s12369-013-0211-1	Humans convey information about their emotional state through facial expressions. Robots typically cannot show facial expressions like humans do, making it hard for them to imitate emotions. Here we investigate how LED patterns around the eyes of Aldebaran's Nao robot can be used to imitate human emotions. We performed two experiments. In the first experiment we examined the LED color, intensity,…	other (no gaze following in HRI)
2013	Osawa, H.; Imai, M.	Researching nonverbal communication strategies in human-robot interaction		10.1007/978-3-642-36907-0_28	We propose an alternative approach to find each robot's unique communication strategies. In this approach, the human manipulator behaves as if she/he becomes the robot and finds the optimal communication strategies using attachable and detachable robot's shapes and modalities. We implement the system including a reconfigurable body robot, an easier manipulation system, and a recording system to e…	other (no gaze following in HRI)
2013	Saleiro, M.; Farrajota, M.; TerziÄ‡, K.; Rodrigues, J.M.F.; Du Buf, J.M.H.	A biological and real-time framework for hand gestures and head poses		10.1007/978-3-642-39188-0_60	Human-robot interaction is an interdisciplinary research area that aims at the development of social robots. Since social robots are expected to interact with humans and understand their behavior through gestures and body movements, cognitive psychology and robot technology must be integrated. In this paper we present a biological and real-time framework for detecting and tracking hands and heads…	other (no gaze following in HRI)
2013	Chen, L.-F.; Liu, Z.-T.; Dong, F.-Y.; Yamazaki, Y.; Wu, M.; Hirota, K.	Adapting multi-robot behavior to communication atmosphere in humans-robots interaction using fuzzy production rule based friend-Q learning		10.20965/jaciii.2013.p0291	A behavior adaptation mechanism in humans-robots interaction is proposed to adjust robots' behavior to communication atmosphere, where fuzzy production rule based friend-Q learning (FPRFQ) is introduced. It aims to shorten the response time of robots and decrease the social distance between humans and robots to realize the smooth communication of robots and humans. Experiments on robots/humans in…	other (no gaze following in HRI)
2013	Schillaci, G.; Bodiroža, S.; Hafner, V.V.	Evaluating the Effect of Saliency Detection and Attention Manipulation in Human-Robot Interaction		10.1007/s12369-012-0174-7	The ability to share the attention with another individual is essential for having intuitive interaction. Two relatively simple, but important prerequisites for this, saliency detection and attention manipulation by the robot, are identified in the first part of the paper. By creating a saliency based attentional model combined with a robot ego-sphere and by adopting attention manipulation skills…	Screen full-text
2013	Anzalone, S.M.; Ivaldi, S.; Sigaud, O.; Chetouani, M.	Multimodal people engagement with iCub		10.1007/978-3-642-34274-5_16	In this paper we present an engagement system for the iCub robot that is able to arouse in human partners a sense of "co-presence" during human-robot interaction. This sensation is naturally triggered by simple reflexes of the robot, that speaks to the partners and gazes the current "active partner" (e.g. the talking partner) in interaction tasks. The active partner is perceived through a multimo…	other (no gaze following in HRI)
2013	Pitsch, K; Vollmer, AL; Mühlig, M	Robot feedback shapes the tutor's presentation How a robot's online gaze strategies lead to micro-adaptation of the human's conduct	1572-0373	10.1075/is.14.2.06pit	The paper investigates the effects of a humanoid robot's online feedback during a tutoring situation in which a human demonstrates how to make a frog jump across a table. Motivated by micro-analytic studies of adult-child-interaction, we investigated whether tutors react to a robot's gaze strategies while they are presenting an action. And if so, how they would adapt to them. Analysis reveals tha…	other (no gaze following in HRI)
2013	Sciutti, A; Bisio, A; Nori, F; Metta, G; Fadiga, L; Sandini, G	Robots can be perceived as goal-oriented agents	1572-0373	10.1075/is.14.3.02sci	Understanding the goals of others is fundamental for any kind of interpersonal interaction and collaboration. From a neurocognitive perspective, intention understanding has been proposed to depend on an involvement of the observer's motor system in the prediction of the observed actions (Nystrom et al. 2011; Rizzolatti & Sinigaglia 2010; Southgate et al. 2009). An open question is if a similar un…	other (no gaze following in HRI)
2013	Okumura, Y; Kanakogi, Y; Kanda, T; Ishiguro, H; Itakura, S	Infants understand the referential nature of human gaze but not robot gaze	0022-0965	10.1016/j.jecp.2013.02.007	Infants can acquire much information by following the gaze direction of others. This type of social learning is underpinned by the ability to understand the relationship between gaze direction and a referent object (i.e., the referential nature of gaze). However, it is unknown whether human gaze is a privileged cue for information that infants use. Comparing human gaze with nonhuman (robot) gaze,…	Human following robot gaze
2013	Chaminade, T; Okka, MM	Comparing the effect of humanoid and human face for the spatial orientation of attention	1662-5218	10.3389/fnbot.2013.00012	The current study was designed to investigate how the automatic spatial orientation of attention induced by the perception of another agent's orientation of attention is modulated by the social nature of the other agent. Modified versions of the Posner task, using a real or schematic face with eyes or head looking toward the left or the right before a to-be-detected target appears on one side of …	other (no gaze following in HRI)
2014	Lohan, Katrin S.; Griffiths, Sascha S.; Sciutti, Alessandra; Partmann, Tim C.; Rohlfing, Katharina J.	Co-development of manner and path concepts in language, action, and eye-gaze behavior.	1756-8765 1756-8757	10.1111/tops.12098	In order for artificial intelligent systems to interact naturally with human users, they need to be able to learn from human instructions when actions should be imitated. Human tutoring will typically consist of action demonstrations accompanied by speech. In the following, the characteristics of human tutoring during action demonstration will be examined. A special focus will be put on the disti…	other (no gaze following in HRI)
2014	Cid, Felipe; Moreno, Jose; Bustos, Pablo; Núñez, Pedro	Muecas: a multi-sensor robotic head for affective human robot interaction and imitation.	1424-8220	10.3390/s140507711	This paper presents a multi-sensor humanoid robotic head for human robot interaction. The design of the robotic head, Muecas, is based on ongoing research on the mechanisms of perception and imitation of human expressions and emotions. These mechanisms allow direct interaction between the robot and its human companion through the different natural language modalities: speech, body language and fa…	Robot (eye-)design
2014	Wen, Rong; Tay, Wei-Liang; Nguyen, Binh P.; Chng, Chin-Boon; Chui, Chee-Kong	Hand gesture guided robot-assisted surgery based on a direct augmented reality interface.	1872-7565 0169-2607	10.1016/j.cmpb.2013.12.018	Radiofrequency (RF) ablation is a good alternative to hepatic resection for treatment of liver tumors. However, accurate needle insertion requires precise hand-eye coordination and is also affected by the difficulty of RF needle navigation. This paper proposes a cooperative surgical robot system, guided by hand gestures and supported by an augmented reality (AR)-based surgical field, for robot-as…	c) medical context (e.g. surgical robots)
2014	Lakatos, Gabriella; Janiak, Mariusz; Malek, Lukasz; Muszynski, Robert; Konok, Veronika; Tchon, Krzysztof; Miklósi, A.	Sensing sociality in dogs: what may make an interactive robot social?	1435-9456 1435-9448	10.1007/s10071-013-0670-7	This study investigated whether dogs would engage in social interactions with an unfamiliar robot, utilize the communicative signals it provides and to examine whether the level of sociality shown by the robot affects the dogs' performance. We hypothesized that dogs would react to the communicative signals of a robot more successfully if the robot showed interactive social behaviour in general (t…	other (no gaze following in HRI)
2014	Ivaldi, Serena; Anzalone, Salvatore M.; Rousseau, Woody; Sigaud, Olivier; Chetouani, Mohamed	Robot initiative in a team learning task increases the rhythm of interaction but not the perceived engagement.	1662-5218	10.3389/fnbot.2014.00005	We hypothesize that the initiative of a robot during a collaborative task with a human can influence the pace of interaction, the human response to attention cues, and the perceived engagement. We propose an object learning experiment where the human interacts in a natural way with the humanoid iCub. Through a two-phases scenario, the human teaches the robot about the properties of some objects. …	other (no gaze following in HRI)
2014	Viciana-Abad, Raquel; Marfil, Rebeca; Perez-Lorenzo, Jose M.; Bandera, Juan P.; Romero-Garces, Adrian; Reche-Lopez, Pedro	Audio-visual perception system for a humanoid robotic head.	1424-8220	10.3390/s140609522	One of the main issues within the field of social robotics is to endow robots with the ability to direct attention to people with whom they are interacting. Different approaches follow bio-inspired mechanisms, merging audio and visual cues to localize a person using multiple sensors. However, most of these fusion mechanisms have been used in fixed systems, such as those used in video-conference r…	Robot (eye-)design
2014	S. Andrist; X. Z. Tan; M. Gleicher; B. Mutlu	Conversational Gaze Aversion for Humanlike Robots			Gaze aversion-the intentional redirection away from the face of an interlocutor-is an important nonverbal cue that serves a number of conversational functions, including signaling cognitive effort, regulating a conversation's intimacy level, and managing the conversational floor. In prior work, we developed a model of how gaze aversions are employed in conversation to perform these functions. In …	Robot gaze studies/ Eyetracking in HRI
2014	H. Ritter	From Interaction Science to Cognitive Interaction Technology			A cascade of revolutions has transformed robotics into a new science that begins to link physical concepts of control and interaction with qualities and concepts analyzed so far mainly in disciplines such as psychology, biology, linguistics or the social sciences. A visible manifestation of this transformation is the rapid evolution of robot body morphologies within the last decade: robots with d…	No technical implementation
2014	S. M. Mavadati; H. Feng; A. Gutierrez; M. H. Mahoor	Comparing the gaze responses of children with autism and typically developed individuals in human-robot interaction		10.1109/HUMANOIDS.2014.7041510	Robots are becoming a part of humans' social life as assistants, companionbots, therapists, and entertainers. One promising application of the socially assistive robots is in autism therapy, where robots are employed to enhance verbal and nonverbal skills (e.g. eye-gaze attention, facial expression mimicry) of individuals with Autism Spectrum Disorder (ASD). One important question is "How the gaz…	a) participants with neurological disorders were involved
2014	A. J. Moon; D. M. Troniak; B. Gleeson; M. K. X. J. Pan; M. Zheng; B. A. Blumer; K. MacLean; E. A. t. Crof	Meet Me where I’m Gazing: How Shared Attention Gaze Affects Human-Robot Handover Timing			In this paper we provide empirical evidence that using humanlike gaze cues during human-robot handovers can improve the timing and perceived quality of the handover event. Handovers serve as the foundation of many human-robot tasks. Fluent, legible handover interactions require appropriate nonverbal cues to signal handover intent, location and timing. Inspired by observations of human-human hando…	d) industrial context (e.g. robotic arms)
2014	V. Srinivasan; C. L. Bethel; R. R. Murphy	Evaluation of Head Gaze Loosely Synchronized With Real-Time Synthetic Speech for Social Robots	2168-2305	10.1109/THMS.2014.2342035	This study demonstrates that robots can achieve socially acceptable interactions using loosely synchronized head gaze-speech acts. Prior approaches use tightly synchronized head gaze-speech, which requires significant human effort and time to manually annotate synchronization events in advance, restricts interactive dialog, or requires that the operator acts as a puppeteer. This paper describes h…	d) industrial context (e.g. robotic arms)
2014	D. Arroyo; C. Lucho; J. Roncal; F. Cuellar	Daedalus: A sUAV for Human-Robot Interaction			This paper presents an interface for enabling a sUAV robot (Daedalus) to communicate and simulate emotional states. As significance is the result of the interpretation of emotional states, an experimental study was performed to evaluate and recognize emotion-state responses from people when interacting with the sUAV. Four expressions were programmed combining Daedalus' interaction features such a…	Robot (eye-)design
2014	Q. Zhao; D. Tu; S. Xu; H. Shao; Q. Meng	Natural human-robot interaction for elderly and disabled healthcare application		10.1109/BIBM.2014.6999239	Natural human-robot interaction plays an important role in effective nursing services system provided by service robots for the elderly and disabled people. This paper proposed a multimodal “human-robot integration” collaboration system, and set up a shared collaboration interface between human and service robot. Consequently, Users and service robots can naturally communicate and retrieve inform…	c) medical context (e.g. surgical robots)
2014	G. Hoffman; M. Cakmak; C. Chao	Timing in Human Robot Interaction			Timing plays a role in a range of human-robot interaction scenarios, as humans are highly sensitive to timing and interaction fluency. It is central to spoken dialogue, with turn-taking, interruptions, and hesitation affecting both efficiency and emotional response [1, 2]. Nonverbal behavior such as gestures, gaze, and other communicative cues is similarly sensitive to timing [3, 4]. Beyond commu…	No technical implementation
2014	I. Kajić; G. Schillaci; S. Bodiroža; V. V. Hafner	Learning Hand-eye Coordination for a Humanoid Robot using SOMs			Hand-eye coordination is an important motor skill acquired in infancy which precedes pointing behavior. Pointing facilitates social interactions by directing attention of engaged participants. It is thus essential for the natural flow of human-robot interaction. Here, we attempt to explain how pointing emerges from sensorimotor learning of hand-eye coordination in a humanoid robot. During a body …	Robot (eye-)design
2014	Z. Xiang; J. Su; Z. Ma	Uncalibrated hand-eye coordination based HRI on humanoid robot		10.1109/ChiCC.2014.6896416	In the field of human-robot interaction (HRI), the robot's hand-eye coordination ability is an important basis for the robot to achieve a natural interaction with human being. How to endow a humanoid robot with hand-eye coordination ability is the main content of this paper. In this paper, the issue is studied from the perspective of uncalibrated hand-eye coordination. Since humanoid robot has th…	other (no gaze following in HRI)
2014	M. Zillich; S. Frintrop; F. Pirri; E. Potapova; M. Vincze	Workshop on Attention Models in Robotics: Visual Systems for Better HRI			Attention is a concept of human perception that enables human subjects to select the potentially relevant parts out of the huge amount of sensory data and that enables interactions with other human subjects by sharing attention with each other. These abilities are also of large interest for autonomous robots, therefore, interest in modeling concepts of human attention computationally has increase…	Insufficient data/ off-topic
2014	S. A. Moubayed; J. Beskow; G. Skantze	Spontaneous Spoken Dialogues with the Furhat Human-like Robot Head			Furhat [1] is a robot head that deploys a back-projected animated face that is realistic and human-like in anatomy. Furhat relies on a state-of-the-art facial animation architecture allowing accurate synchronized lip movements with speech, and the control and generation of non-verbal gestures, eye movements and facial expressions. Furhat is built to study, implement and validate patterns and mode…	other (no gaze following in HRI)
2014	S. Shamsuddin; H. Yussof; F. A. Hanapiah; S. Mohamed	Response of children with autism to robotic intervention and association with IQ levels		10.1109/DEVLRN.2014.6983012	This paper presents a qualitative observation on the initial response of children with autism when exposed to a humanoid robot. To elicit response, the robot autonomously executed 5 segments of interaction designed according to the triad impairments of autism. The aim was to observe the children's autistic behavior with a robot compared to their natural characteristics as observed in classroom se…	a) participants with neurological disorders were involved
2014	J. Hirose; M. Hirokawa; K. Suzuki	Robotic gaming companion to facilitate social interaction among children		10.1109/ROMAN.2014.6926231	This study proposes a gaming companion robot to facilitate social interaction among children. Games have been one popular social communication tool for people, and we propose a novel approach to gaming communication using a robot. We have implemented a robot that is capable of playing a video game to facilitate social interaction in a game environment. We used autonomous control to allow the robo…	other (no gaze following in HRI)
[truncated: 1,660 more rows]

## Sheet: 2nd Screening
Publication Year	Author	Title	ISSN	DOI	Abstract	exclusion_reason
[truncated: 114 more rows]
